# Supplementary material for: Crystal structure of 2,3,5,6-tetra­kis[(methyl­sulfan­yl)meth­yl]pyrazine
Source: Acta Crystallogr Sect E Struct Rep Online. 2014 Aug 1;70(Pt 9):o887–8. doi: 10.1107/S1600536814011246 (PMC4186201; doi:10.1107/S1600536814011246)
Supplement: Supplementary file 1 [file e-70-0o887-sup1.cif]

##############################################################################
#                                                                            #
# This CIF contains the data in a paper accepted for publication in          #
# Acta Crystallographica Section E. It conforms to the requirements of       #
# Notes for Authors for Acta Crystallographica Section E, and has been       #
# peer reviewed under the auspices of the IUCr Commission on Journals.       #
#                                                                            #
# Full details of the Crystallographic Information File format               #
# are given in the paper "The Crystallographic Information File (CIF):       #
# a New Standard Archive File for Crystallography" by S. R. Hall, F. H.      #
# Allen and I. D. Brown [Acta Cryst. (1991), A47, 655-685].                  #
#                                                                            #
# The current version of the core CIF dictionary is obtainable from          #
# ftp://ftp.iucr.org/pub/cif_core.dic.                                       #
#                                                                            #
# Software is freely available for graphical display of the structure(s)     #
# in this CIF. For information consult the CIF software page                 #
# http://www.iucr.org/resources/cif/software.                                #
#                                                                            #
# This file may be used for bona fide research purposes within the           #
# scientific community so long as proper attribution is given to the journal # 
# article from which it was obtained.                                        #
#                                                                            #
##############################################################################
data_I
_audit_creation_method     SHELXL-2013
_database_code_depnum_ccdc_archive     'CCDC 1004261'
_chemical_name_systematic
;
2,3,5,6-Tetrakis[(methylsulfanyl)methyl]pyrazine
;
_chemical_name_common     ?
_chemical_formula_moiety     'C12 H20 N2 S4'
_chemical_formula_sum     'C12 H20 N2 S4'
_chemical_formula_iupac     'C12 H20 N2 S4'
_chemical_formula_weight     320.54
_chemical_melting_point     ?
_symmetry_space_group_name_H-M     'P -1'
_symmetry_space_group_name_hall     '-P 1'
_shelx_space_group_comment
;
The symmetry employed for this shelxl refinement is uniquely defined
by the following loop, which should always be used as a source of
symmetry information in preference to the above space-group names.
They are only intended as comments.
;
_space_group_crystal_system     triclinic
loop_
    _symmetry_equiv_pos_site_id
    _symmetry_equiv_pos_as_xyz
    1 x,y,z
    2 -x,-y,-z
_cell_length_a     6.6773(6)
_cell_length_b     6.9433(4)
_cell_length_c     9.5135(5)
_cell_angle_alpha     102.635(6)
_cell_angle_beta     107.539(5)
_cell_angle_gamma     99.462(9)
_cell_volume     397.61(5)
_cell_formula_units_Z     1
_cell_measurement_reflns_used     33
_cell_measurement_theta_min     14.15
_cell_measurement_theta_max     18.80
_cell_measurement_temperature     293(2)
_exptl_crystal_description     plate
_exptl_crystal_colour     yellow
_exptl_crystal_size_max     0.40
_exptl_crystal_size_mid     0.40
_exptl_crystal_size_min     0.23
_exptl_crystal_density_diffrn     1.339
_exptl_crystal_density_meas     ?
_exptl_crystal_density_method     ?
_exptl_crystal_F_000     170
_exptl_absorpt_coefficient_mu     0.583
_exptl_absorpt_correction_type     none
_exptl_absorpt_process_details     ?
_shelx_estimated_absorpt_T_min     0.800
_shelx_estimated_absorpt_T_max     0.878
_exptl_absorpt_correction_T_min     ?
_exptl_absorpt_correction_T_max     ?
_exptl_special_details     ?
_diffrn_ambient_temperature     293(2)
_diffrn_radiation_type     MoK\a
_diffrn_radiation_wavelength     0.71073
_diffrn_radiation_source     'fine-focus sealed tube'
_diffrn_radiation_monochromator     graphite
_diffrn_measurement_device_type     'Stoe AED2 four-circle'
_diffrn_measurement_method     2\q/\w
_diffrn_detector_area_resol_mean     ?
_diffrn_reflns_number     2960
_diffrn_reflns_av_R_equivalents     0.0175
_diffrn_reflns_theta_min     2.343
_diffrn_reflns_theta_max     25.493
_diffrn_reflns_theta_full     25.242
_diffrn_measured_fraction_theta_max     0.999
_diffrn_measured_fraction_theta_full     0.998
_diffrn_reflns_limit_h_min     -8
_diffrn_reflns_limit_h_max     7
_diffrn_reflns_limit_k_min     -8
_diffrn_reflns_limit_k_max     8
_diffrn_reflns_limit_l_min     0
_diffrn_reflns_limit_l_max     11
_diffrn_standards_number     3
_diffrn_standards_interval_count     ?
_diffrn_standards_interval_time     60
_diffrn_standards_decay_%     1
_refine_special_details     ?
_reflns_number_total     1478
_reflns_number_gt     1283
_reflns_threshold_expression     I>2\s(I)
_refine_ls_structure_factor_coef     Fsqd
_refine_ls_matrix_type     full
_refine_ls_R_factor_all     0.0383
_refine_ls_R_factor_gt     0.0321
_refine_ls_wR_factor_gt     0.0831
_refine_ls_wR_factor_ref     0.0880
_refine_ls_goodness_of_fit_ref     1.083
_refine_ls_restrained_S_all     1.083
_refine_ls_number_reflns     1478
_refine_ls_number_parameters     85
_refine_ls_number_restraints     0
_refine_ls_hydrogen_treatment     constr
_refine_ls_weighting_scheme     calc
_refine_ls_weighting_details
              'w=1/[\s^2^(Fo^2^)+(0.0451P)^2^+0.1143P] where P=(Fo^2^+2Fc^2^)/3'
_atom_sites_solution_hydrogens     geom
_atom_sites_solution_primary     direct
_atom_sites_solution_secondary     difmap
_refine_ls_shift/su_max     0.000
_refine_ls_shift/su_mean     0.000
_refine_diff_density_max     0.237
_refine_diff_density_min     -0.204
_refine_ls_extinction_method     'SHELXL2013 (Sheldrick, 2008)'
_refine_ls_extinction_coef     0.064(11)
_refine_ls_extinction_expression
                                  'Fc^*^=kFc[1+0.001xFc^2^\l^3^/sin(2\q)]^-1/4^'
loop_
    _atom_type_symbol
    _atom_type_description
    _atom_type_scat_dispersion_real
    _atom_type_scat_dispersion_imag
    _atom_type_scat_source
    'C' 'C' 0.0033 0.0016
                         'International Tables Vol C Tables 4.2.6.8 and 6.1.1.4'
    'H' 'H' 0.0000 0.0000
                         'International Tables Vol C Tables 4.2.6.8 and 6.1.1.4'
    'N' 'N' 0.0061 0.0033
                         'International Tables Vol C Tables 4.2.6.8 and 6.1.1.4'
    'S' 'S' 0.1246 0.1234
                         'International Tables Vol C Tables 4.2.6.8 and 6.1.1.4'
_computing_data_collection     '<i>STADI4</i> (Stoe & Cie, 1997)'
_computing_cell_refinement     '<i>STADI4</i> (Stoe & Cie, 1997)'
_computing_data_reduction     'X-RED (Stoe & Cie, 1997)'
_computing_structure_solution     'SHELXS97 (Sheldrick, 2008)'
_computing_structure_refinement     'SHELXL2013 (Sheldrick, 2008)'
_computing_molecular_graphics     'Mercury (Macrae <i>et al.</i>, 2008)'
_computing_publication_material
;
SHELXL2013 (Sheldrick, 2008), PLATON (Spek, 2009) and publCIF
(Westrip, 2010)
;
loop_
    _atom_site_type_symbol
    _atom_site_label
    _atom_site_fract_x
    _atom_site_fract_y
    _atom_site_fract_z
    _atom_site_U_iso_or_equiv
    _atom_site_thermal_displace_type
    _atom_site_calc_flag
    _atom_site_refinement_flags
    _atom_site_occupancy
    _atom_site_disorder_assembly
    _atom_site_disorder_group
    S S1 0.10172(10) 0.33963(9) 0.10899(6) 0.0509(2) Uani d . 1.000 . .
    S S2 0.37011(9) 0.28482(9) 0.80525(6) 0.0515(2) Uani d . 1.000 . .
    N N1 -0.0169(2) 0.2930(2) 0.44718(16) 0.0326(4) Uani d . 1.000 . .
    C C1 -0.0580(3) 0.4056(3) 0.34870(19) 0.0311(5) Uani d . 1.000 . .
    C C2 0.0402(3) 0.3854(3) 0.59786(19) 0.0313(5) Uani d . 1.000 . .
    C C3 -0.1194(3) 0.2955(3) 0.1806(2) 0.0390(6) Uani d . 1.000 . .
    C C4 0.2772(5) 0.2016(4) 0.2027(3) 0.0684(10) Uani d . 1.000 . .
    C C5 0.0843(3) 0.2519(3) 0.7029(2) 0.0376(6) Uani d . 1.000 . .
    C C6 0.4534(4) 0.1829(4) 0.6484(3) 0.0665(9) Uani d . 1.000 . .
    H H3A -0.23980 0.33950 0.12120 0.0470 Uiso c RU 1.000 . .
    H H3B -0.16800 0.15040 0.16540 0.0470 Uiso c RU 1.000 . .
    H H4A 0.33380 0.26610 0.31160 0.1030 Uiso c RU 1.000 . .
    H H4B 0.39480 0.20040 0.16450 0.1030 Uiso c RU 1.000 . .
    H H4C 0.19730 0.06420 0.18230 0.1030 Uiso c RU 1.000 . .
    H H5A 0.02160 0.11060 0.64270 0.0450 Uiso c RU 1.000 . .
    H H5B 0.01290 0.28160 0.77720 0.0450 Uiso c RU 1.000 . .
    H H6A 0.36700 0.04660 0.59450 0.1000 Uiso c RU 1.000 . .
    H H6B 0.60330 0.18130 0.68720 0.1000 Uiso c RU 1.000 . .
    H H6C 0.43450 0.26620 0.57940 0.1000 Uiso c RU 1.000 . .
loop_
    _atom_site_aniso_label
    _atom_site_aniso_U_11
    _atom_site_aniso_U_22
    _atom_site_aniso_U_33
    _atom_site_aniso_U_12
    _atom_site_aniso_U_13
    _atom_site_aniso_U_23
    S1 0.0731(4) 0.0608(4) 0.0394(3) 0.0318(3) 0.0335(3) 0.0242(3)
    S2 0.0568(4) 0.0584(4) 0.0352(3) 0.0256(3) 0.0050(2) 0.0128(2)
    N1 0.0386(8) 0.0332(8) 0.0285(7) 0.0114(6) 0.0133(6) 0.0097(6)
    C1 0.0355(9) 0.0350(9) 0.0252(8) 0.0112(7) 0.0123(7) 0.0092(7)
    C2 0.0340(9) 0.0371(9) 0.0272(8) 0.0112(7) 0.0134(7) 0.0123(7)
    C3 0.0492(11) 0.0408(10) 0.0265(9) 0.0141(8) 0.0124(8) 0.0076(8)
    C4 0.0750(17) 0.0855(19) 0.0741(17) 0.0467(15) 0.0399(14) 0.0415(15)
    C5 0.0493(11) 0.0384(10) 0.0307(9) 0.0154(8) 0.0164(8) 0.0145(8)
    C6 0.0570(15) 0.0784(18) 0.0633(16) 0.0307(13) 0.0207(12) 0.0090(13)
_geom_special_details
;
 Bond distances, angles etc. have been calculated using the
 rounded fractional coordinates. All su's are estimated
 from the variances of the (full) variance-covariance matrix.
 The cell esds are taken into account in the estimation of
 distances, angles and torsion angles
;
loop_
    _geom_bond_atom_site_label_1
    _geom_bond_atom_site_label_2
    _geom_bond_site_symmetry_1
    _geom_bond_site_symmetry_2
    _geom_bond_distance
    _geom_bond_publ_flag
    S1 C3 . . 1.813(2) no
    S1 C4 . . 1.789(3) no
    S2 C5 . . 1.812(2) no
    S2 C6 . . 1.790(3) no
    N1 C1 . . 1.342(2) no
    N1 C2 . . 1.342(2) no
    C1 C3 . . 1.509(2) no
    C1 C2 . 2_566 1.401(3) no
    C2 C5 . . 1.504(3) no
    C3 H3A . . 0.9700 no
    C3 H3B . . 0.9700 no
    C4 H4A . . 0.9600 no
    C4 H4B . . 0.9600 no
    C4 H4C . . 0.9600 no
    C5 H5A . . 0.9700 no
    C5 H5B . . 0.9700 no
    C6 H6A . . 0.9600 no
    C6 H6B . . 0.9600 no
    C6 H6C . . 0.9600 no
loop_
    _geom_angle_atom_site_label_1
    _geom_angle_atom_site_label_2
    _geom_angle_atom_site_label_3
    _geom_angle_site_symmetry_1
    _geom_angle_site_symmetry_2
    _geom_angle_site_symmetry_3
    _geom_angle
    _geom_angle_publ_flag
    C3 S1 C4 . . . 101.45(13) no
    C5 S2 C6 . . . 100.09(11) no
    C1 N1 C2 . . . 118.31(16) no
    N1 C1 C3 . . . 116.40(17) no
    N1 C1 C2 . . 2_566 120.78(15) no
    C2 C1 C3 2_566 . . 122.82(17) no
    N1 C2 C5 . . . 116.03(17) no
    N1 C2 C1 . . 2_566 120.91(17) no
    C1 C2 C5 2_566 . . 123.05(15) no
    S1 C3 C1 . . . 113.18(14) no
    S2 C5 C2 . . . 113.56(15) no
    S1 C3 H3A . . . 109.00 no
    S1 C3 H3B . . . 109.00 no
    C1 C3 H3A . . . 109.00 no
    C1 C3 H3B . . . 109.00 no
    H3A C3 H3B . . . 108.00 no
    S1 C4 H4A . . . 109.00 no
    S1 C4 H4B . . . 109.00 no
    S1 C4 H4C . . . 109.00 no
    H4A C4 H4B . . . 109.00 no
    H4A C4 H4C . . . 109.00 no
    H4B C4 H4C . . . 109.00 no
    S2 C5 H5A . . . 109.00 no
    S2 C5 H5B . . . 109.00 no
    C2 C5 H5A . . . 109.00 no
    C2 C5 H5B . . . 109.00 no
    H5A C5 H5B . . . 108.00 no
    S2 C6 H6A . . . 109.00 no
    S2 C6 H6B . . . 109.00 no
    S2 C6 H6C . . . 109.00 no
    H6A C6 H6B . . . 110.00 no
    H6A C6 H6C . . . 109.00 no
    H6B C6 H6C . . . 109.00 no
loop_
    _geom_torsion_atom_site_label_1
    _geom_torsion_atom_site_label_2
    _geom_torsion_atom_site_label_3
    _geom_torsion_atom_site_label_4
    _geom_torsion_site_symmetry_1
    _geom_torsion_site_symmetry_2
    _geom_torsion_site_symmetry_3
    _geom_torsion_site_symmetry_4
    _geom_torsion
    _geom_torsion_publ_flag
    C4 S1 C3 C1 . . . . 70.47(18) no
    C6 S2 C5 C2 . . . . -67.65(17) no
    C2 N1 C1 C3 . . . . 179.41(18) no
    C2 N1 C1 C2 . . . 2_566 0.4(3) no
    C1 N1 C2 C5 . . . . 179.98(18) no
    C1 N1 C2 C1 . . . 2_566 -0.4(3) no
    N1 C1 C3 S1 . . . . -101.84(19) no
    C2 C1 C3 S1 2_566 . . . 77.1(2) no
    N1 C1 C2 N1 . . 2_566 2_566 -0.5(3) no
    N1 C1 C2 C5 . . 2_566 2_566 -180.00(19) no
    C3 C1 C2 N1 . . 2_566 2_566 -179.35(18) no
    C3 C1 C2 C5 . . 2_566 2_566 1.1(3) no
    N1 C2 C5 S2 . . . . 103.98(18) no
    C1 C2 C5 S2 2_566 . . . -75.6(2) no
loop_
    _geom_hbond_atom_site_label_D
    _geom_hbond_atom_site_label_H
    _geom_hbond_atom_site_label_A
    _geom_hbond_site_symmetry_A
    _geom_hbond_distance_DH
    _geom_hbond_distance_HA
    _geom_hbond_distance_DA
    _geom_hbond_angle_DHA
    C3 H3A S2 2_566 0.97 2.89 3.589(2) 130
    C5 H5B S1 1_556 0.97 2.95 3.7395(19) 139
    C5 H5B S1 2_566 0.97 2.93 3.614(2) 128
_shelx_hkl_file
;
   1   0   0 6261.11   32.15   0
   2   0   0 4475.79   22.26   0
   3   0   0 1306.88   14.07   0
   4   0   0  955.57   14.30   0
   5   0   0   32.82    3.63   0
   6   0   0   66.31    5.41   0
   7   0   0   39.81    5.04   0
  -7   1   0   15.27    3.77   0
  -6   1   0   54.84    5.04   0
  -5   1   0    0.07    2.33   0
  -4   1   0  718.41   12.15   0
  -3   1   0 1405.18   14.27   0
  -2   1   0 4474.84   22.21   0
  -1   1   0  620.07    6.10   0
   0   1   0 4422.21   24.01   0
   1   1   0 9999.00   57.02   0
   2   1   0    2.18    1.64   0
   3   1   0 2461.10   20.69   0
   4   1   0    3.42    1.99   0
   5   1   0   73.39    5.14   0
   6   1   0    4.82    2.70   0
   7   1   0   57.28    6.42   0
  -7   2   0  118.31    7.56   0
  -6   2   0    1.83    2.68   0
  -5   2   0  193.95    7.53   0
  -4   2   0  292.32    7.94   0
  -3   2   0 3078.72   22.14   0
  -2   2   0 1445.20   13.02   0
  -1   2   0  625.05    7.71   0
   0   2   0 7846.77   52.81   0
   1   2   0   61.90    3.05   0
   2   2   0   38.98    2.95   0
   3   2   0   14.85    2.56   0
   4   2   0  572.33   12.61   0
   5   2   0   49.95    4.87   0
   6   2   0   10.12    3.38   0
  -7   3   0    1.36    2.88   0
  -6   3   0  155.30    7.85   0
  -5   3   0   -0.47    2.24   0
  -4   3   0 1651.91   19.59   0
  -3   3   0   -1.21    1.63   0
  -2   3   0 3584.31   23.60   0
  -1   3   0  674.86    9.64   0
   0   3   0 4590.91   26.11   0
   1   3   0 3777.87   25.33   0
   2   3   0    6.55    2.29   0
   3   3   0  362.00    9.79   0
   4   3   0  144.44    7.15   0
   5   3   0   19.36    3.72   0
   6   3   0    8.75    3.71   0
  -7   4   0  148.82    8.60   0
  -6   4   0  260.60   10.27   0
  -5   4   0   14.44    3.07   0
  -4   4   0   13.99    2.65   0
  -3   4   0 1796.74   20.24   0
  -2   4   0  134.43    5.40   0
  -1   4   0  100.55    4.66   0
   0   4   0   11.30    2.43   0
   1   4   0 1110.14   15.71   0
   2   4   0   15.59    2.79   0
   3   4   0   34.26    4.11   0
   4   4   0   84.89    6.15   0
   5   4   0   55.66    5.89   0
  -7   5   0   22.97    4.39   0
  -6   5   0   19.52    4.22   0
  -5   5   0  194.48    8.74   0
  -4   5   0  370.15   10.81   0
  -3   5   0  442.80   11.12   0
  -2   5   0  664.23   13.10   0
  -1   5   0    5.89    2.31   0
   0   5   0  353.57    9.82   0
   1   5   0    5.85    2.34   0
   2   5   0  176.65    7.87   0
   3   5   0    1.48    2.85   0
   4   5   0   76.50    6.74   0
  -6   6   0  218.32   10.61   0
  -5   6   0   12.83    3.49   0
  -4   6   0    2.04    2.79   0
  -3   6   0  197.10    8.35   0
  -2   6   0  452.99   12.19   0
  -1   6   0    7.54    2.71   0
   0   6   0    8.08    2.82   0
   1   6   0    7.46    2.84   0
   2   6   0  183.58    9.26   0
   3   6   0   26.81    5.06   0
  -5   7   0  176.98    9.59   0
  -4   7   0   21.25    4.28   0
  -3   7   0  218.55    9.83   0
  -2   7   0   22.39    3.93   0
  -1   7   0    6.10    3.32   0
   0   7   0   71.21    6.08   0
   1   7   0   17.59    3.89   0
   2   7   0    1.34    3.23   0
  -3   8   0    8.97    3.77   0
  -2   8   0  234.00   11.18   0
  -1   8   0    2.28    3.26   0
   0  -8   1   87.69    7.00   0
   1  -8   1   -1.54    2.77   0
   2  -8   1    1.45    3.16   0
   3  -8   1   34.41    5.11   0
  -2  -7   1   26.04    4.60   0
  -1  -7   1  172.79    9.05   0
   0  -7   1   12.53    3.54   0
   1  -7   1  233.92    9.93   0
   2  -7   1   -1.97    2.61   0
   3  -7   1  388.40   12.69   0
   4  -7   1   26.65    4.20   0
   5  -7   1   27.17    4.95   0
  -4  -6   1    8.12    3.34   0
  -3  -6   1  171.26    9.32   0
  -2  -6   1    9.04    3.09   0
  -1  -6   1  155.09    7.62   0
   0  -6   1  501.97   12.81   0
   1  -6   1   61.82    4.96   0
   2  -6   1   24.07    3.73   0
   3  -6   1   99.02    6.29   0
   4  -6   1 1146.14   20.75   0
   5  -6   1   79.09    6.49   0
   6  -6   1  329.98   12.99   0
  -5  -5   1   10.24    3.60   0
  -4  -5   1  152.75    8.59   0
  -3  -5   1   30.30    4.01   0
  -2  -5   1   17.42    3.22   0
  -1  -5   1   91.45    5.40   0
   0  -5   1 1215.83   17.70   0
   1  -5   1  849.06   14.39   0
   2  -5   1    8.77    2.57   0
   3  -5   1  117.14    6.00   0
   4  -5   1  669.83   14.57   0
   5  -5   1  738.62   16.46   0
   6  -5   1  157.78    8.70   0
  -5  -4   1   14.59    3.81   0
  -4  -4   1    0.06    2.39   0
  -3  -4   1  792.72   15.39   0
  -2  -4   1   40.49    3.69   0
  -1  -4   1  156.91    5.98   0
   0  -4   1   11.84    2.33   0
   1  -4   1 1998.29   19.29   0
   2  -4   1  366.80    8.63   0
   3  -4   1  716.30   12.85   0
   4  -4   1  248.93    8.39   0
   5  -4   1  316.18   10.37   0
   6  -4   1    5.56    3.04   0
   7  -4   1   39.36    5.33   0
  -6  -3   1   59.76    6.10   0
  -5  -3   1   10.81    3.40   0
  -4  -3   1  908.96   16.61   0
  -3  -3   1   10.68    2.62   0
  -2  -3   1  120.30    5.09   0
  -1  -3   1  484.17    8.67   0
   0  -3   1 3147.82   20.84   0
   1  -3   1    1.05    1.64   0
   2  -3   1   29.21    2.75   0
   3  -3   1  107.88    4.80   0
   4  -3   1 2027.86   22.22   0
   5  -3   1  193.51    7.86   0
   6  -3   1   43.18    4.54   0
   7  -3   1  261.71   11.31   0
  -7  -2   1   12.02    3.94   0
  -6  -2   1   92.65    6.70   0
  -5  -2   1   36.70    4.39   0
  -4  -2   1  527.28   11.55   0
  -3  -2   1 3620.83   26.76   0
  -2  -2   1   93.95    3.97   0
  -1  -2   1  111.29    3.78   0
   0  -2   1 1786.39   12.65   0
   1  -2   1 7109.28   31.55   0
   2  -2   1   43.05    2.86   0
   3  -2   1 1394.06   15.34   0
   4  -2   1  469.53   10.34   0
   5  -2   1 1080.44   17.82   0
   6  -2   1    6.84    2.95   0
   7  -2   1   86.88    6.78   0
  -7  -1   1  133.06    8.49   0
  -6  -1   1   15.13    3.51   0
  -5  -1   1    9.55    2.79   0
  -4  -1   1  406.08    9.48   0
  -3  -1   1  576.73    9.67   0
  -2  -1   1  647.40    8.47   0
  -1  -1   1 4623.55   21.17   0
   0  -1   1  291.33    3.95   0
   1  -1   1 9672.88   49.49   0
   2  -1   1   11.81    1.95   0
   3  -1   1   17.32    2.35   0
   4  -1   1 1112.85   15.79   0
   5  -1   1  382.76   10.67   0
   6  -1   1   34.04    4.36   0
   7  -1   1    4.39    3.02   0
  -7   0   1   20.21    4.34   0
  -6   0   1  572.56   14.27   0
  -5   0   1  206.80    7.74   0
  -4   0   1 1876.09   19.42   0
  -3   0   1 5609.78   29.29   0
  -2   0   1  678.12    7.93   0
  -1   0   1 2442.21   11.99   0
   0   0   1   29.13    1.54   0
   1   0   1  489.92    5.92   0
   2   0   1 4308.89   23.15   0
   3   0   1  568.41    9.86   0
   4   0   1  666.84   12.53   0
   5   0   1  174.75    7.58   0
   6   0   1  108.68    6.99   0
   7   0   1    0.18    2.96   0
  -7   1   1  143.22    8.19   0
  -6   1   1  402.44   11.67   0
  -5   1   1  749.86   14.01   0
  -4   1   1  789.82   12.37   0
  -3   1   1 4102.65   24.35   0
  -2   1   1 1251.61   10.99   0
  -1   1   1  375.64    5.11   0
   0   1   1    9.21    1.71   0
   1   1   1 6321.75   28.46   0
   2   1   1  451.36    7.93   0
   3   1   1  243.33    7.00   0
   4   1   1  222.99    7.79   0
   5   1   1  344.51   10.93   0
   6   1   1   31.19    4.44   0
  -7   2   1   49.78    5.31   0
  -6   2   1  157.61    7.63   0
  -5   2   1  393.94   10.35   0
  -4   2   1   27.27    3.04   0
  -3   2   1  344.44    7.42   0
  -2   2   1   18.64    2.12   0
  -1   2   1 1786.87   13.56   0
   0   2   1   33.12    2.37   0
   1   2   1  610.49    9.08   0
   2   2   1 2628.39   21.58   0
   3   2   1  215.47    7.22   0
   4   2   1  198.80    7.95   0
   5   2   1    3.55    2.85   0
   6   2   1   38.61    5.51   0
  -7   3   1   34.48    4.72   0
  -6   3   1  726.96   16.09   0
  -5   3   1  147.80    6.64   0
  -4   3   1  178.02    6.61   0
  -3   3   1  500.76    9.63   0
  -2   3   1 1124.33   13.37   0
  -1   3   1   70.52    3.64   0
   0   3   1   55.14    3.35   0
   1   3   1  451.16    9.12   0
   2   3   1 1051.84   15.48   0
   3   3   1  284.07    9.04   0
   4   3   1    3.70    2.65   0
   5   3   1   93.75    6.96   0
  -7   4   1   -1.32    2.89   0
  -6   4   1   34.61    4.44   0
  -5   4   1 1182.67   19.39   0
  -4   4   1    7.51    2.45   0
  -3   4   1 1119.40   15.96   0
  -2   4   1   68.61    4.02   0
  -1   4   1 1334.37   16.42   0
   0   4   1   -1.66    1.83   0
   1   4   1  307.69    8.77   0
   2   4   1   82.50    5.17   0
   3   4   1  290.78   10.16   0
   4   4   1    6.08    3.24   0
   5   4   1   -1.03    2.92   0
  -7   5   1    2.38    3.05   0
  -6   5   1  120.01    7.67   0
  -5   5   1  251.17    9.88   0
  -4   5   1  149.88    7.22   0
  -3   5   1   41.78    4.08   0
  -2   5   1 1302.86   18.72   0
  -1   5   1  218.44    7.85   0
   0   5   1   21.37    3.46   0
   1   5   1    5.04    2.59   0
   2   5   1  264.00    9.98   0
   3   5   1   13.13    3.63   0
   4   5   1   -4.17    3.34   0
  -6   6   1  112.75    7.85   0
  -5   6   1  165.91    8.71   0
  -4   6   1  249.69    9.90   0
  -3   6   1    1.53    2.44   0
  -2   6   1  791.20   16.35   0
  -1   6   1 1053.61   18.93   0
   0   6   1   12.29    2.96   0
   1   6   1  141.80    7.77   0
   2   6   1   13.44    3.58   0
   3   6   1   76.93    6.89   0
  -5   7   1  241.23   11.39   0
  -4   7   1    3.26    2.90   0
  -3   7   1   43.03    4.98   0
  -2   7   1    5.22    3.22   0
  -1   7   1  595.44   15.98   0
   0   7   1  107.14    7.23   0
   1   7   1   21.32    4.41   0
  -2   8   1  121.11    8.42   0
   0  -8   2  145.72    8.95   0
   1  -8   2  157.74    9.22   0
   2  -8   2   12.60    3.78   0
   3  -8   2  151.67    9.13   0
  -3  -7   2   63.63    6.54   0
  -2  -7   2    7.56    3.09   0
  -1  -7   2   23.25    4.30   0
   0  -7   2    1.65    2.72   0
   1  -7   2  384.23   12.46   0
   2  -7   2   36.38    4.39   0
   3  -7   2   58.27    5.49   0
   4  -7   2  141.60    8.43   0
   5  -7   2  305.08   12.38   0
  -4  -6   2   35.13    5.27   0
  -3  -6   2   31.98    4.58   0
  -2  -6   2  176.85    8.44   0
  -1  -6   2   18.62    3.59   0
   0  -6   2  664.25   14.55   0
   1  -6   2    0.22    2.60   0
   2  -6   2   42.25    4.24   0
   3  -6   2  304.49   10.37   0
   4  -6   2   28.01    4.19   0
   5  -6   2   14.74    3.67   0
   6  -6   2  313.96   12.80   0
  -5  -5   2    7.60    3.64   0
  -4  -5   2    7.41    3.35   0
  -3  -5   2  184.76    8.41   0
  -2  -5   2  174.32    7.58   0
  -1  -5   2    0.18    2.23   0
   0  -5   2  452.35   10.65   0
   1  -5   2 2373.26   24.34   0
   2  -5   2    2.07    2.21   0
   3  -5   2  413.58   11.02   0
   4  -5   2  280.54    9.77   0
   5  -5   2  139.56    7.65   0
   6  -5   2   45.21    5.26   0
  -6  -4   2   -4.59    2.81   0
  -5  -4   2   73.60    6.19   0
  -4  -4   2   19.71    3.40   0
  -3  -4   2  730.89   14.40   0
  -2  -4   2  327.33    8.96   0
  -1  -4   2  293.03    7.86   0
   0  -4   2  447.06    9.31   0
   1  -4   2 2964.58   23.98   0
   2  -4   2  990.55   14.33   0
   3  -4   2   93.06    5.03   0
   4  -4   2  254.41    8.74   0
   5  -4   2  154.33    7.67   0
   6  -4   2  178.36    9.11   0
  -6  -3   2    3.18    2.87   0
  -5  -3   2   97.09    6.24   0
  -4  -3   2  151.06    6.95   0
  -3  -3   2  162.94    6.32   0
  -2  -3   2 2921.17   23.46   0
  -1  -3   2  116.54    4.45   0
   0  -3   2  300.26    6.52   0
   1  -3   2 1396.65   14.16   0
   2  -3   2 2957.17   22.43   0
   3  -3   2  319.66    8.23   0
   4  -3   2   60.40    4.38   0
   5  -3   2   -0.11    2.48   0
   6  -3   2  319.76   11.58   0
   7  -3   2    7.89    3.94   0
  -7  -2   2   39.35    4.95   0
  -6  -2   2   15.14    3.32   0
  -5  -2   2   29.13    3.80   0
  -4  -2   2   25.75    3.13   0
  -3  -2   2  458.25    9.33   0
  -2  -2   2  284.64    6.45   0
  -1  -2   2 3445.00   19.94   0
   0  -2   2 2012.66   14.22   0
   1  -2   2 7774.41   34.47   0
   2  -2   2  145.68    4.77   0
   3  -2   2  637.43   10.99   0
   4  -2   2  193.70    7.07   0
   5  -2   2  360.39   10.74   0
   6  -2   2    3.64    3.11   0
   7  -2   2   36.57    5.06   0
  -7  -1   2   -6.32    2.65   0
  -6  -1   2   23.18    3.79   0
  -5  -1   2 1045.09   17.09   0
  -4  -1   2  704.29   12.23   0
  -3  -1   2 2594.66   20.28   0
  -2  -1   2 5445.62   26.38   0
  -1  -1   2 4384.56   20.36   0
   0  -1   2 3378.74   16.69   0
   1  -1   2   17.07    2.01   0
   2  -1   2 7053.74   33.14   0
   3  -1   2  548.90   10.11   0
   4  -1   2    2.30    2.26   0
   5  -1   2   94.71    6.13   0
   6  -1   2  267.72   10.63   0
   7  -1   2    5.07    4.10   0
  -7   0   2  109.08    7.58   0
  -6   0   2    3.10    2.62   0
  -5   0   2 1074.29   16.77   0
  -4   0   2 2993.64   24.30   0
  -3   0   2 1491.93   14.53   0
  -2   0   2 8645.92   46.20   0
  -1   0   2 5120.47   22.66   0
   0   0   2 5418.11   24.27   0
   1   0   2  190.54    4.54   0
   2   0   2 1943.70   16.61   0
   3   0   2 1317.66   16.11   0
   4   0   2   12.27    2.73   0
   5   0   2  460.88   12.66   0
   6   0   2   45.14    5.31   0
  -7   1   2   41.56    5.16   0
  -6   1   2    2.01    2.64   0
  -5   1   2  643.85   12.77   0
  -4   1   2  875.15   13.00   0
  -3   1   2  102.66    4.13   0
  -2   1   2  265.86    5.49   0
  -1   1   2 7697.03   41.18   0
   0   1   2 3119.57   17.59   0
   1   1   2   64.52    3.17   0
   2   1   2  128.86    4.85   0
   3   1   2 2473.65   23.81   0
   4   1   2  157.14    6.97   0
   5   1   2  339.00   11.47   0
   6   1   2  205.82   10.24   0
  -8   2   2   51.35    5.81   0
  -7   2   2   54.69    5.05   0
  -6   2   2   70.45    5.31   0
  -5   2   2 2123.41   23.93   0
  -4   2   2 2661.94   23.56   0
  -3   2   2  172.42    5.53   0
  -2   2   2 3988.27   23.62   0
  -1   2   2  480.75    7.74   0
   0   2   2 2233.95   17.31   0
   1   2   2   82.02    4.02   0
   2   2   2  755.67   12.43   0
   3   2   2   24.80    3.19   0
   4   2   2  302.89   10.06   0
   5   2   2    7.43    3.13   0
   6   2   2  114.73    8.14   0
  -7   3   2    9.20    3.33   0
  -6   3   2    3.82    2.44   0
  -5   3   2  138.59    6.58   0
  -4   3   2 3287.55   28.26   0
  -3   3   2  336.49    8.23   0
  -2   3   2 1459.17   15.99   0
  -1   3   2 2169.52   19.14   0
   0   3   2   61.66    3.70   0
   1   3   2    1.26    1.79   0
   2   3   2  161.19    6.71   0
   3   3   2  802.37   15.90   0
   4   3   2    6.03    3.27   0
   5   3   2  100.38    7.83   0
  -7   4   2   64.86    6.13   0
  -6   4   2   28.64    4.08   0
  -5   4   2  936.23   17.36   0
  -4   4   2  184.52    7.27   0
  -3   4   2  504.54   11.06   0
  -2   4   2   35.64    3.45   0
  -1   4   2 2040.39   21.44   0
   0   4   2  397.78    9.77   0
   1   4   2    7.81    2.61   0
   2   4   2   35.71    3.93   0
   3   4   2  405.98   12.63   0
   4   4   2  259.85   11.16   0
  -7   5   2   21.66    3.90   0
  -6   5   2    3.31    2.82   0
  -5   5   2    0.49    2.45   0
  -4   5   2 1138.66   19.41   0
  -3   5   2    9.61    2.56   0
  -2   5   2   52.63    4.40   0
  -1   5   2    4.56    2.45   0
   0   5   2  633.87   14.13   0
   1   5   2   21.24    3.19   0
   2   5   2   19.11    3.87   0
   3   5   2    0.58    2.90   0
  -6   6   2   -0.81    2.89   0
  -5   6   2  250.19   10.52   0
  -4   6   2    5.02    2.71   0
  -3   6   2   74.59    5.63   0
  -2   6   2   60.42    5.01   0
  -1   6   2  268.31   10.24   0
   0   6   2   29.22    4.22   0
   1   6   2   15.01    3.63   0
   2   6   2    9.79    3.61   0
  -5   7   2  110.48    8.02   0
  -4   7   2  247.34   10.96   0
  -3   7   2   18.32    3.74   0
  -2   7   2   11.31    3.32   0
  -1   7   2   13.57    4.05   0
   0   7   2  105.48    7.50   0
  -1  -8   3    4.48    3.41   0
   0  -8   3   36.45    4.98   0
   1  -8   3   -2.39    2.96   0
   2  -8   3  158.43    9.00   0
   3  -8   3   94.64    7.89   0
  -3  -7   3   13.79    4.25   0
  -2  -7   3   -0.47    3.27   0
  -1  -7   3  149.98    8.46   0
   0  -7   3    3.35    2.68   0
   1  -7   3  131.09    7.71   0
   2  -7   3  156.66    8.33   0
   3  -7   3    9.65    3.45   0
   4  -7   3   36.81    4.80   0
  -4  -6   3   -1.39    3.31   0
  -3  -6   3   12.03    3.65   0
  -2  -6   3  157.50    8.00   0
  -1  -6   3  183.43    8.14   0
   0  -6   3  621.58   14.13   0
   1  -6   3  449.40   11.97   0
   2  -6   3 2065.36   26.27   0
   3  -6   3  324.43   11.04   0
   4  -6   3   86.94    6.28   0
   5  -6   3   69.75    6.24   0
  -5  -5   3   16.23    3.96   0
  -4  -5   3   84.53    6.38   0
  -3  -5   3    6.48    2.82   0
  -2  -5   3    5.72    2.78   0
  -1  -5   3  246.91    8.28   0
   0  -5   3  836.72   14.60   0
   1  -5   3  124.33    5.81   0
   2  -5   3 1266.05   18.35   0
   3  -5   3 1564.14   21.70   0
   4  -5   3   16.06    3.43   0
   5  -5   3  258.77   10.65   0
   6  -5   3    1.12    3.09   0
  -6  -4   3   11.41    3.89   0
  -5  -4   3   70.27    5.91   0
  -4  -4   3   27.47    3.76   0
  -3  -4   3   16.80    3.17   0
  -2  -4   3  271.14    8.18   0
  -1  -4   3  877.91   13.57   0
   0  -4   3  678.97   11.63   0
   1  -4   3  204.46    6.62   0
   2  -4   3 1420.61   17.81   0
   3  -4   3  552.86   12.13   0
   4  -4   3    4.79    2.57   0
   5  -4   3    5.67    2.97   0
   6  -4   3  370.78   13.03   0
  -6  -3   3  113.10    7.46   0
  -5  -3   3    4.42    2.73   0
  -4  -3   3  510.34   12.03   0
  -3  -3   3  100.96    5.10   0
  -2  -3   3  293.00    7.47   0
  -1  -3   3   46.34    3.19   0
   0  -3   3 5445.85   29.89   0
   1  -3   3 1256.17   14.27   0
   2  -3   3 6613.84   36.65   0
   3  -3   3 2222.81   22.92   0
   4  -3   3  138.52    6.51   0
   5  -3   3  227.19    9.16   0
   6  -3   3  116.00    7.49   0
  -7  -2   3   21.77    4.58   0
  -6  -2   3    8.22    3.23   0
  -5  -2   3  326.98   10.19   0
  -4  -2   3  124.16    5.74   0
  -3  -2   3  611.35   10.77   0
  -2  -2   3  311.72    6.92   0
  -1  -2   3 2174.71   16.46   0
   0  -2   3   49.53    2.90   0
   1  -2   3  623.96    9.20   0
   2  -2   3    1.30    1.73   0
   3  -2   3 4687.84   32.52   0
   4  -2   3   23.90    3.41   0
   5  -2   3   18.57    3.54   0
   6  -2   3  150.45    8.54   0
  -7  -1   3    1.22    3.03   0
  -6  -1   3  176.72    8.27   0
  -5  -1   3   78.97    5.01   0
  -4  -1   3  518.81   10.64   0
  -3  -1   3   -0.27    1.78   0
  -2  -1   3  217.67    5.36   0
  -1  -1   3 1877.80   13.80   0
   0  -1   3 5887.96   27.01   0
   1  -1   3  104.03    3.89   0
   2  -1   3 3030.36   22.26   0
   3  -1   3   47.68    3.55   0
   4  -1   3 1118.95   17.80   0
   5  -1   3   33.79    4.15   0
   6  -1   3  218.77   10.22   0
  -7   0   3  276.25   10.99   0
  -6   0   3  150.03    7.54   0
  -5   0   3  578.34   12.28   0
  -4   0   3 1265.84   15.86   0
  -3   0   3  494.41    8.71   0
  -2   0   3 3003.22   18.81   0
  -1   0   3  962.82    9.73   0
   0   0   3 3327.15   19.01   0
   1   0   3  318.62    6.59   0
   2   0   3   57.85    3.59   0
   3   0   3 1124.50   16.24   0
   4   0   3  381.29   10.71   0
   5   0   3   76.18    5.85   0
   6   0   3   -1.02    3.08   0
  -8   1   3    8.66    4.03   0
  -7   1   3  506.39   14.57   0
  -6   1   3   16.52    3.08   0
  -5   1   3  642.10   12.83   0
  -4   1   3   31.63    3.04   0
  -3   1   3 1192.91   13.67   0
  -2   1   3  204.81    5.27   0
  -1   1   3 6914.07   31.28   0
   0   1   3 1682.57   14.62   0
   1   1   3    2.55    1.83   0
   2   1   3 1275.86   16.00   0
   3   1   3    1.95    2.11   0
   4   1   3   86.97    5.74   0
   5   1   3  157.83    8.42   0
   6   1   3   27.37    4.86   0
  -8   2   3  141.25    8.95   0
  -7   2   3   12.33    3.33   0
  -6   2   3   38.60    4.15   0
  -5   2   3    9.21    2.75   0
  -4   2   3 1743.29   19.60   0
  -3   2   3  498.89    9.47   0
  -2   2   3   40.66    3.04   0
  -1   2   3  158.90    5.06   0
   0   2   3 5798.17   32.09   0
   1   2   3  201.14    6.44   0
   2   2   3   41.23    3.76   0
   3   2   3  166.87    7.22   0
   4   2   3  230.67    9.51   0
   5   2   3    3.95    3.14   0
  -7   3   3  291.22   11.47   0
  -6   3   3    5.83    2.81   0
  -5   3   3   83.82    5.43   0
  -4   3   3  375.74    9.75   0
  -3   3   3 1024.20   14.80   0
  -2   3   3  627.95   11.20   0
  -1   3   3 1060.90   14.46   0
   0   3   3  191.70    6.63   0
   1   3   3  202.38    7.41   0
   2   3   3  365.66   10.46   0
   3   3   3   13.19    3.35   0
   4   3   3  108.79    7.08   0
   5   3   3  158.16    9.45   0
  -7   4   3  126.73    7.95   0
  -6   4   3   51.82    5.11   0
  -5   4   3    8.53    2.95   0
  -4   4   3  269.45    8.97   0
  -3   4   3 1154.59   17.47   0
  -2   4   3   26.94    3.21   0
  -1   4   3   69.42    4.65   0
   0   4   3 1398.20   19.70   0
   1   4   3    3.46    2.61   0
   2   4   3  193.40    8.69   0
   3   4   3  118.93    7.55   0
   4   4   3    3.39    3.33   0
  -7   5   3   27.26    4.51   0
  -6   5   3  206.07    9.70   0
  -5   5   3   25.47    3.93   0
  -4   5   3  457.86   12.78   0
  -3   5   3   54.13    4.75   0
  -2   5   3  751.45   15.45   0
  -1   5   3    0.12    2.59   0
   0   5   3  639.04   14.86   0
   1   5   3  173.20    8.37   0
   2   5   3    8.94    3.81   0
   3   5   3   18.27    4.41   0
  -6   6   3  212.66   10.58   0
  -5   6   3  119.90    8.02   0
  -4   6   3   80.18    6.27   0
  -3   6   3  541.42   14.86   0
  -2   6   3   22.29    3.89   0
  -1   6   3   51.82    5.13   0
   0   6   3    3.38    2.83   0
   1   6   3  114.64    7.83   0
   2   6   3   23.14    4.74   0
  -4   7   3    6.57    3.73   0
  -3   7   3   92.73    7.08   0
  -2   7   3  200.86   10.09   0
  -1   7   3   -3.57    2.85   0
   0   7   3   83.68    7.11   0
  -1  -8   4  183.63    9.97   0
   0  -8   4    5.77    3.38   0
   1  -8   4   -0.57    3.29   0
   2  -8   4   53.75    5.83   0
  -3  -7   4   13.16    3.83   0
  -2  -7   4   -0.12    3.05   0
  -1  -7   4  222.92    9.90   0
   0  -7   4   29.63    4.41   0
   1  -7   4   62.38    5.56   0
   2  -7   4   44.13    5.25   0
   3  -7   4  285.69   11.37   0
   4  -7   4  199.87   10.23   0
  -4  -6   4  226.90   10.64   0
  -3  -6   4  152.90    8.32   0
  -2  -6   4  441.78   12.96   0
  -1  -6   4  451.81   12.54   0
   0  -6   4  200.19    8.31   0
   1  -6   4  113.03    6.31   0
   2  -6   4   52.13    5.07   0
   3  -6   4  243.81    9.91   0
   4  -6   4  200.14    9.32   0
   5  -6   4   -2.97    2.83   0
  -5  -5   4    6.49    3.32   0
  -4  -5   4  167.88    8.48   0
  -3  -5   4  697.65   15.65   0
  -2  -5   4  467.00   11.97   0
  -1  -5   4 2590.61   26.89   0
   0  -5   4  185.13    7.27   0
   1  -5   4  248.80    8.43   0
   2  -5   4   94.38    5.59   0
   3  -5   4 1129.47   19.15   0
   4  -5   4   79.86    5.84   0
   5  -5   4    9.05    2.97   0
  -6  -4   4    8.71    3.81   0
  -5  -4   4   70.47    5.96   0
  -4  -4   4   79.66    5.71   0
  -3  -4   4  243.02    8.46   0
  -2  -4   4    9.77    2.51   0
  -1  -4   4  114.92    5.30   0
   0  -4   4 2586.88   23.73   0
   1  -4   4  382.63    9.37   0
   2  -4   4    6.60    2.29   0
   3  -4   4    2.36    2.29   0
   4  -4   4  817.14   16.64   0
   5  -4   4   18.52    3.74   0
   6  -4   4  117.99    7.98   0
  -6  -3   4   11.44    3.27   0
  -5  -3   4    2.44    2.54   0
  -4  -3   4  970.13   16.67   0
  -3  -3   4  623.51   12.10   0
  -2  -3   4  240.12    7.02   0
  -1  -3   4 2592.08   21.61   0
   0  -3   4  117.44    4.80   0
   1  -3   4  813.85   12.33   0
   2  -3   4  318.86    8.46   0
   3  -3   4  792.69   14.40   0
   4  -3   4  206.24    8.27   0
   5  -3   4   47.81    5.02   0
   6  -3   4   10.79    4.08   0
  -7  -2   4  123.22    8.26   0
  -6  -2   4    4.12    2.73   0
  -5  -2   4   95.40    5.89   0
  -4  -2   4  130.57    6.04   0
  -3  -2   4 3227.70   25.67   0
  -2  -2   4  448.34    8.61   0
  -1  -2   4 1421.35   14.29   0
   0  -2   4 2154.25   17.77   0
   1  -2   4 1527.68   15.90   0
   2  -2   4   17.50    2.60   0
   3  -2   4  103.87    5.38   0
   4  -2   4  295.03    9.87   0
   5  -2   4  298.86   11.11   0
   6  -2   4   85.41    7.12   0
  -7  -1   4  129.18    8.05   0
  -6  -1   4  139.57    7.42   0
  -5  -1   4    1.54    2.39   0
  -4  -1   4 1023.06   15.17   0
  -3  -1   4  945.57   12.86   0
  -2  -1   4  935.52   11.63   0
  -1  -1   4   74.65    3.48   0
   0  -1   4 1309.06   13.28   0
   1  -1   4   46.80    3.15   0
   2  -1   4  260.32    7.40   0
   3  -1   4  149.12    6.39   0
   4  -1   4  533.41   13.19   0
   5  -1   4    4.86    2.68   0
   6  -1   4    3.80    3.61   0
  -7   0   4    2.57    3.25   0
  -6   0   4  437.79   12.28   0
  -5   0   4    5.53    2.31   0
  -4   0   4  409.38    9.38   0
  -3   0   4 2765.09   21.69   0
  -2   0   4 2123.13   17.36   0
  -1   0   4   69.64    3.41   0
   0   0   4 2891.72   20.39   0
   1   0   4 3595.40   25.13   0
   2   0   4   19.21    2.63   0
   3   0   4  201.52    7.56   0
   4   0   4   -1.10    2.39   0
   5   0   4  368.95   12.80   0
  -8   1   4    6.15    3.37   0
  -7   1   4  167.86    8.75   0
  -6   1   4    5.59    2.97   0
  -5   1   4  499.55   11.64   0
  -4   1   4  207.83    6.94   0
  -3   1   4 2941.23   23.11   0
  -2   1   4   70.56    3.68   0
  -1   1   4 1817.09   16.48   0
   0   1   4  279.59    6.92   0
   1   1   4 3877.62   27.97   0
   2   1   4  566.04   11.82   0
   3   1   4    6.85    2.57   0
   4   1   4  200.39    8.94   0
   5   1   4   54.59    5.73   0
  -8   2   4    6.19    3.58   0
  -7   2   4   57.45    5.38   0
  -6   2   4  827.03   16.86   0
  -5   2   4    4.28    2.36   0
  -4   2   4   41.60    3.66   0
  -3   2   4  281.33    7.63   0
  -2   2   4 2300.45   20.63   0
  -1   2   4  144.11    5.34   0
   0   2   4  788.11   12.75   0
   1   2   4   59.76    4.24   0
   2   2   4  461.75   11.43   0
   3   2   4   26.79    3.89   0
   4   2   4   39.78    4.99   0
   5   2   4   60.48    6.25   0
  -7   3   4   25.81    4.11   0
  -6   3   4  274.00   10.27   0
  -5   3   4  968.72   17.24   0
  -4   3   4   31.51    3.62   0
  -3   3   4  925.92   14.87   0
  -2   3   4  393.29    9.49   0
  -1   3   4 1587.36   19.16   0
   0   3   4  567.39   11.99   0
   1   3   4 2967.18   29.59   0
   2   3   4   88.06    5.83   0
   3   3   4    9.22    3.23   0
   4   3   4   25.93    4.75   0
  -7   4   4   65.59    6.00   0
  -6   4   4   75.32    5.87   0
  -5   4   4  277.01   10.12   0
  -4   4   4   95.75    5.88   0
  -3   4   4   83.44    5.36   0
  -2   4   4  272.22    8.89   0
  -1   4   4 1152.03   18.17   0
   0   4   4  124.65    6.64   0
   1   4   4  636.48   15.06   0
   2   4   4  786.66   17.88   0
   3   4   4    2.36    2.89   0
  -6   5   4  236.43   10.67   0
  -5   5   4   84.55    6.37   0
  -4   5   4   -2.48    2.56   0
  -3   5   4   70.36    5.46   0
  -2   5   4  257.37    9.67   0
  -1   5   4   51.50    4.75   0
   0   5   4   13.08    3.28   0
   1   5   4  174.60    9.05   0
   2   5   4   77.95    7.01   0
  -5   6   4  234.34   10.69   0
  -4   6   4   42.79    4.96   0
  -3   6   4  128.74    7.72   0
  -2   6   4    1.11    2.62   0
  -1   6   4  378.51   13.06   0
   0   6   4   26.75    4.72   0
   1   6   4  143.77    8.95   0
  -3   7   4   -5.54    2.68   0
  -2   7   4   45.96    5.76   0
   0  -8   5    0.10    2.97   0
   1  -8   5   77.26    7.01   0
   2  -8   5    5.54    3.50   0
  -3  -7   5   94.21    7.23   0
  -2  -7   5  111.50    7.80   0
  -1  -7   5   80.99    6.38   0
   0  -7   5  331.11   12.08   0
   1  -7   5   45.10    5.03   0
   2  -7   5    4.72    3.20   0
   3  -7   5   29.04    4.78   0
   4  -7   5  319.13   13.07   0
  -4  -6   5   24.86    4.50   0
  -3  -6   5   44.04    5.31   0
  -2  -6   5  490.21   13.85   0
  -1  -6   5  114.57    6.65   0
   0  -6   5  455.12   12.67   0
   1  -6   5  209.29    8.85   0
   2  -6   5  129.02    7.16   0
   3  -6   5  132.93    7.66   0
   4  -6   5  188.66    9.40   0
  -5  -5   5   52.19    5.69   0
  -4  -5   5   70.40    6.06   0
  -3  -5   5   30.50    4.09   0
  -2  -5   5   22.49    3.41   0
  -1  -5   5   65.25    4.89   0
   0  -5   5    2.22    2.33   0
   1  -5   5 1118.68   18.11   0
   2  -5   5    1.09    2.38   0
   3  -5   5    4.31    2.89   0
   4  -5   5  138.83    7.73   0
   5  -5   5  521.86   15.98   0
  -6  -4   5   45.05    5.45   0
  -5  -4   5   15.61    3.47   0
  -4  -4   5    2.34    2.74   0
  -3  -4   5  344.12   10.20   0
  -2  -4   5  919.60   15.59   0
  -1  -4   5   76.17    4.70   0
   0  -4   5  539.12   11.38   0
   1  -4   5   82.58    4.89   0
   2  -4   5 1122.01   17.63   0
   3  -4   5  145.49    7.06   0
   4  -4   5  275.16   10.40   0
   5  -4   5    5.17    3.21   0
  -6  -3   5   75.50    6.21   0
  -5  -3   5    4.71    2.75   0
  -4  -3   5   45.82    4.31   0
  -3  -3   5   32.54    3.54   0
  -2  -3   5 2005.87   20.95   0
  -1  -3   5  712.78   11.97   0
   0  -3   5  653.77   11.51   0
   1  -3   5 1687.07   19.30   0
   2  -3   5  673.49   13.09   0
   3  -3   5  103.06    5.94   0
   4  -3   5    8.32    2.88   0
   5  -3   5  607.16   16.42   0
  -7  -2   5   44.37    5.69   0
  -6  -2   5   32.27    4.39   0
  -5  -2   5  156.54    7.29   0
  -4  -2   5    2.99    2.29   0
  -3  -2   5  909.72   14.04   0
  -2  -2   5    5.17    1.93   0
  -1  -2   5  841.14   12.12   0
   0  -2   5    5.40    1.91   0
   1  -2   5 2596.07   23.24   0
   2  -2   5 1229.88   17.21   0
   3  -2   5  298.97    9.54   0
   4  -2   5   24.94    3.61   0
   5  -2   5  322.09   12.12   0
  -7  -1   5   10.77    3.57   0
  -6  -1   5  389.11   12.08   0
  -5  -1   5    6.24    2.48   0
  -4  -1   5  111.50    5.52   0
  -3  -1   5  493.62    9.98   0
  -2  -1   5 6188.10   33.72   0
  -1  -1   5  139.32    5.08   0
   0  -1   5   44.79    3.25   0
   1  -1   5   13.43    2.43   0
   2  -1   5 2163.47   23.07   0
   3  -1   5   25.90    3.36   0
   4  -1   5   25.77    3.71   0
   5  -1   5    8.46    3.43   0
  -7   0   5   11.04    3.36   0
  -6   0   5  188.19    8.23   0
  -5   0   5  935.64   16.29   0
  -4   0   5   20.03    2.94   0
  -3   0   5 1818.47   18.76   0
  -2   0   5  330.81    7.69   0
  -1   0   5 1202.91   14.25   0
   0   0   5  402.18    8.58   0
   1   0   5 1458.59   17.63   0
   2   0   5   -0.26    2.20   0
   3   0   5  261.91    9.24   0
   4   0   5   20.64    3.68   0
   5   0   5  112.25    7.83   0
  -8   1   5   43.41    5.58   0
  -7   1   5   17.42    3.84   0
  -6   1   5   -0.36    2.70   0
  -5   1   5  969.45   16.83   0
  -4   1   5 1314.31   17.87   0
  -3   1   5 2011.98   20.29   0
  -2   1   5 6568.47   36.45   0
  -1   1   5  689.54   11.44   0
   0   1   5    2.79    1.85   0
   1   1   5  102.85    5.25   0
   2   1   5 1016.29   17.22   0
   3   1   5   59.39    5.29   0
   4   1   5    3.46    2.88   0
   5   1   5   13.68    3.91   0
  -7   2   5   53.14    5.60   0
  -6   2   5  230.36    9.34   0
  -5   2   5    2.01    2.34   0
  -4   2   5  719.32   13.64   0
  -3   2   5   10.85    2.38   0
  -2   2   5 1757.92   19.70   0
  -1   2   5  620.61   11.78   0
   0   2   5  657.23   12.76   0
   1   2   5  177.22    7.27   0
   2   2   5  387.47   11.45   0
   3   2   5   47.55    4.78   0
   4   2   5   20.55    4.43   0
  -7   3   5    2.42    3.06   0
  -6   3   5  163.92    8.25   0
  -5   3   5  982.61   18.25   0
  -4   3   5  128.98    6.54   0
  -3   3   5  407.15   10.50   0
  -2   3   5  954.03   15.81   0
  -1   3   5  431.59   10.81   0
   0   3   5  132.54    6.74   0
   1   3   5   -3.14    2.66   0
   2   3   5   65.27    5.52   0
   3   3   5  142.86    8.37   0
  -7   4   5   -0.49    2.88   0
  -6   4   5   19.47    3.90   0
  -5   4   5  686.20   16.06   0
  -4   4   5 1173.57   19.91   0
  -3   4   5  355.93   10.86   0
  -2   4   5 1323.17   20.45   0
  -1   4   5  150.45    7.39   0
   0   4   5   63.19    5.25   0
   1   4   5  108.82    7.17   0
   2   4   5   78.45    6.69   0
  -6   5   5   24.22    4.63   0
  -5   5   5   13.78    3.56   0
  -4   5   5  460.34   13.71   0
  -3   5   5   68.95    5.58   0
  -2   5   5   32.79    4.58   0
  -1   5   5  194.23    9.01   0
   0   5   5   50.29    5.52   0
   1   5   5    1.43    3.14   0
  -5   6   5  233.57   11.26   0
  -4   6   5   30.13    4.72   0
  -3   6   5   -2.73    2.70   0
  -2   6   5   70.10    6.67   0
  -1   6   5   12.85    3.81   0
   0   6   5   -3.33    2.91   0
  -3  -7   6    5.74    3.51   0
  -2  -7   6   72.16    6.35   0
  -1  -7   6   36.78    4.81   0
   0  -7   6    4.89    3.23   0
   1  -7   6   10.10    3.42   0
   2  -7   6  424.00   14.15   0
   3  -7   6    0.93    3.16   0
  -4  -6   6   49.17    5.67   0
  -3  -6   6   24.69    4.55   0
  -2  -6   6  283.96   10.75   0
  -1  -6   6  251.18    9.92   0
   0  -6   6    1.56    2.50   0
   1  -6   6  211.31    9.03   0
   2  -6   6  205.99    9.32   0
   3  -6   6  246.19   10.65   0
   4  -6   6   -4.30    2.93   0
  -5  -5   6  251.20   11.45   0
  -4  -5   6   33.30    4.90   0
  -3  -5   6  195.74    8.71   0
  -2  -5   6   19.57    3.64   0
  -1  -5   6  799.92   15.98   0
   0  -5   6  150.90    7.16   0
   1  -5   6  369.26   11.11   0
   2  -5   6  706.28   15.82   0
   3  -5   6   72.36    5.75   0
   4  -5   6   94.47    6.78   0
  -6  -4   6   76.02    7.02   0
  -5  -4   6   20.23    4.24   0
  -4  -4   6   49.23    4.97   0
  -3  -4   6   25.05    3.57   0
  -2  -4   6 1199.11   18.30   0
  -1  -4   6    7.48    2.69   0
   0  -4   6  394.75   10.40   0
   1  -4   6   66.38    4.82   0
   2  -4   6 1665.74   23.13   0
   3  -4   6  371.51   11.74   0
   4  -4   6   27.56    4.21   0
   5  -4   6  187.99    9.98   0
  -6  -3   6  280.19   11.50   0
  -5  -3   6  606.39   15.01   0
  -4  -3   6   26.13    3.70   0
  -3  -3   6   60.07    4.54   0
  -2  -3   6  440.30   10.39   0
  -1  -3   6 2188.42   22.61   0
   0  -3   6   28.72    3.21   0
   1  -3   6  210.02    7.60   0
   2  -3   6   11.43    2.82   0
   3  -3   6  476.77   13.00   0
   4  -3   6   94.62    6.73   0
   5  -3   6   13.54    4.21   0
  -7  -2   6   15.04    4.09   0
  -6  -2   6    1.71    2.76   0
  -5  -2   6  808.51   16.47   0
  -4  -2   6  413.17   10.85   0
  -3  -2   6    0.01    2.26   0
  -2  -2   6  944.38   14.34   0
  -1  -2   6 1189.21   15.86   0
   0  -2   6  615.49   11.68   0
   1  -2   6  486.62   10.98   0
   2  -2   6 1811.21   22.89   0
   3  -2   6   24.60    3.80   0
   4  -2   6  118.53    7.49   0
   5  -2   6  254.37   11.46   0
  -7  -1   6    0.63    3.31   0
  -6  -1   6  101.12    6.77   0
  -5  -1   6   32.33    3.88   0
  -4  -1   6 1383.01   19.17   0
  -3  -1   6  143.55    6.08   0
  -2  -1   6 1452.82   17.30   0
  -1  -1   6  697.70   11.99   0
   0  -1   6 1143.48   15.83   0
   1  -1   6   18.40    2.73   0
   2  -1   6 1574.84   21.36   0
   3  -1   6  754.74   16.31   0
   4  -1   6    7.05    3.03   0
   5  -1   6  120.77    8.42   0
  -7   0   6   25.19    4.12   0
  -6   0   6   -0.47    2.68   0
  -5   0   6  293.68    9.52   0
  -4   0   6  175.06    6.96   0
  -3   0   6 1764.25   20.10   0
  -2   0   6  101.22    4.96   0
  -1   0   6 2725.61   24.17   0
   0   0   6   85.44    4.75   0
   1   0   6   22.07    3.24   0
   2   0   6   99.96    5.87   0
   3   0   6  497.57   13.69   0
   4   0   6   28.44    4.39   0
  -7   1   6   -3.09    2.97   0
  -6   1   6   68.30    5.54   0
  -5   1   6   -0.13    2.19   0
  -4   1   6  207.29    7.65   0
  -3   1   6  268.31    8.23   0
  -2   1   6    3.34    2.07   0
  -1   1   6  261.07    7.93   0
   0   1   6 1591.86   20.10   0
   1   1   6   74.45    5.14   0
   2   1   6  644.06   14.80   0
   3   1   6   33.05    4.31   0
   4   1   6   26.56    4.33   0
  -7   2   6   33.78    4.76   0
  -6   2   6   -3.19    2.56   0
  -5   2   6    0.18    2.28   0
  -4   2   6  770.79   15.04   0
  -3   2   6  651.30   13.27   0
  -2   2   6   81.87    5.00   0
  -1   2   6  500.69   11.76   0
   0   2   6  904.68   16.36   0
   1   2   6  152.49    7.42   0
   2   2   6    4.34    2.77   0
   3   2   6  300.97   12.04   0
  -7   3   6   95.04    7.47   0
  -6   3   6   56.47    5.77   0
  -5   3   6   13.56    3.24   0
  -4   3   6  447.60   12.25   0
  -3   3   6 1418.78   20.77   0
  -2   3   6  228.79    8.56   0
  -1   3   6  518.69   12.96   0
   0   3   6  168.83    8.07   0
   1   3   6  330.29   11.45   0
   2   3   6   37.65    5.03   0
   3   3   6   33.63    4.98   0
  -6   4   6    5.01    3.17   0
  -5   4   6   33.21    4.47   0
  -4   4   6   31.17    4.36   0
  -3   4   6  329.66   11.05   0
  -2   4   6  196.27    8.69   0
  -1   4   6   41.19    4.60   0
   0   4   6  594.69   15.75   0
   1   4   6   12.21    3.69   0
   2   4   6    3.79    3.41   0
  -6   5   6   18.77    4.52   0
  -5   5   6    6.67    3.47   0
  -4   5   6  294.08   11.38   0
  -3   5   6  233.54   10.32   0
  -2   5   6    4.56    3.58   0
  -1   5   6   14.37    3.67   0
   0   5   6   47.55    5.53   0
  -3   6   6  408.41   14.47   0
  -2  -7   7   33.61    5.30   0
  -1  -7   7    5.76    3.82   0
   0  -7   7  134.37    8.29   0
   1  -7   7    3.55    3.35   0
   2  -7   7  363.25   13.23   0
  -4  -6   7   33.44    5.00   0
  -3  -6   7   24.42    4.31   0
  -2  -6   7  113.87    7.41   0
  -1  -6   7  285.64   10.95   0
   0  -6   7   13.38    3.58   0
   1  -6   7    3.22    2.93   0
   2  -6   7   11.66    3.84   0
   3  -6   7  646.05   17.87   0
  -5  -5   7   63.00    6.50   0
  -4  -5   7   36.67    4.78   0
  -3  -5   7    4.23    3.06   0
  -2  -5   7    8.05    3.20   0
  -1  -5   7  430.17   12.17   0
   0  -5   7   74.42    5.74   0
   1  -5   7  146.09    7.60   0
   2  -5   7   47.25    5.01   0
   3  -5   7  276.45   11.08   0
   4  -5   7  264.33   11.80   0
  -6  -4   7    7.04    4.04   0
  -5  -4   7    8.04    3.34   0
  -4  -4   7  310.48   11.09   0
  -3  -4   7   13.75    3.27   0
  -2  -4   7  242.89    8.89   0
  -1  -4   7  104.61    6.00   0
   0  -4   7  546.83   13.04   0
   1  -4   7   71.62    5.36   0
   2  -4   7    2.18    2.50   0
   3  -4   7  174.55    8.57   0
   4  -4   7  169.99    9.13   0
  -6  -3   7   -2.33    3.10   0
  -5  -3   7   22.61    3.99   0
  -4  -3   7  121.55    6.80   0
  -3  -3   7  437.02   11.51   0
  -2  -3   7   -1.92    2.41   0
  -1  -3   7 1153.12   17.63   0
   0  -3   7  161.42    7.06   0
   1  -3   7  928.72   16.88   0
   2  -3   7   25.75    3.65   0
   3  -3   7  849.55   18.23   0
   4  -3   7  104.91    7.55   0
  -7  -2   7   12.45    4.06   0
  -6  -2   7   32.15    4.57   0
  -5  -2   7   49.15    4.98   0
  -4  -2   7  150.14    7.14   0
  -3  -2   7  652.97   13.44   0
  -2  -2   7   -2.51    2.13   0
  -1  -2   7    2.64    2.34   0
   0  -2   7  495.56   11.52   0
   1  -2   7 1780.96   22.87   0
   2  -2   7  408.58   11.86   0
   3  -2   7  289.01   10.98   0
   4  -2   7  587.71   16.68   0
  -7  -1   7    6.82    3.31   0
  -6  -1   7   14.24    3.62   0
  -5  -1   7   12.14    3.11   0
  -4  -1   7  618.23   13.65   0
  -3  -1   7  278.38    8.74   0
  -2  -1   7  197.20    7.29   0
  -1  -1   7  901.08   15.03   0
   0  -1   7  389.06   10.27   0
   1  -1   7   95.83    5.68   0
   2  -1   7  286.13   10.16   0
   3  -1   7   74.06    6.00   0
   4  -1   7  152.21    9.12   0
  -7   0   7  246.67   10.83   0
  -6   0   7   62.93    5.52   0
  -5   0   7   87.84    6.04   0
  -4   0   7   73.36    5.18   0
  -3   0   7 2342.90   25.05   0
  -2   0   7  190.84    7.23   0
  -1   0   7   66.17    4.69   0
   0   0   7  174.94    7.24   0
   1   0   7 1635.03   22.67   0
   2   0   7   44.11    4.73   0
   3   0   7  191.96    9.38   0
   4   0   7  114.01    8.02   0
  -7   1   7  417.88   14.12   0
  -6   1   7  360.31   12.13   0
  -5   1   7  121.77    6.86   0
  -4   1   7  473.49   12.01   0
  -3   1   7  242.58    8.48   0
  -2   1   7  933.36   16.04   0
  -1   1   7   37.72    3.86   0
   0   1   7  357.98   10.56   0
   1   1   7   72.22    5.63   0
   2   1   7  427.34   13.12   0
   3   1   7    8.11    3.01   0
  -7   2   7   37.75    4.94   0
  -6   2   7  208.01    9.72   0
  -5   2   7    1.53    2.58   0
  -4   2   7  341.25   10.67   0
  -3   2   7  782.89   15.79   0
  -2   2   7   53.60    4.63   0
  -1   2   7   -0.94    2.29   0
   0   2   7   13.68    3.30   0
   1   2   7  525.53   14.40   0
   2   2   7   30.75    5.04   0
   3   2   7   12.57    3.99   0
  -7   3   7  711.90   19.40   0
  -6   3   7  187.07    9.49   0
  -5   3   7    3.85    2.71   0
  -4   3   7   54.60    5.05   0
  -3   3   7  685.78   15.52   0
  -2   3   7  239.30    9.40   0
  -1   3   7   -1.66    2.78   0
   0   3   7   54.39    5.10   0
   1   3   7  165.69    8.89   0
   2   3   7   61.25    6.18   0
  -6   4   7  845.52   20.28   0
  -5   4   7   37.94    5.34   0
  -4   4   7  175.69    8.86   0
  -3   4   7   21.66    4.03   0
  -2   4   7  215.21    9.68   0
  -1   4   7   -0.36    2.93   0
   0   4   7   64.03    6.08   0
   1   4   7   73.35    6.73   0
  -4   5   7    2.74    3.68   0
  -3   5   7  301.80   12.10   0
  -2   5   7   -2.52    2.95   0
  -1   5   7   17.19    4.08   0
  -1  -7   8    0.64    3.20   0
   0  -7   8  160.75    9.45   0
  -3  -6   8  143.21    8.60   0
  -2  -6   8    2.68    3.04   0
  -1  -6   8   28.58    4.89   0
   0  -6   8    4.89    3.18   0
   1  -6   8  159.58    8.93   0
   2  -6   8    2.91    3.72   0
  -5  -5   8    6.32    3.57   0
  -4  -5   8   -0.28    3.21   0
  -3  -5   8  475.97   14.30   0
  -2  -5   8  434.84   13.28   0
  -1  -5   8  218.55    9.51   0
   0  -5   8  551.80   14.71   0
   1  -5   8   50.99    5.17   0
   2  -5   8   34.20    4.82   0
   3  -5   8   16.14    3.87   0
  -5  -4   8    8.71    3.51   0
  -4  -4   8   64.03    5.69   0
  -3  -4   8   -3.00    2.68   0
  -2  -4   8  921.33   17.94   0
  -1  -4   8  208.39    8.71   0
   0  -4   8  818.73   17.17   0
   1  -4   8  237.56    9.66   0
   2  -4   8  146.28    8.18   0
   3  -4   8   18.51    4.05   0
  -6  -3   8   13.46    3.97   0
  -5  -3   8  102.51    7.18   0
  -4  -3   8   67.17    5.49   0
  -3  -3   8 1174.36   20.02   0
  -2  -3   8  225.83    8.72   0
  -1  -3   8   41.77    4.32   0
   0  -3   8  139.40    7.12   0
   1  -3   8  586.39   14.56   0
   2  -3   8   25.74    3.89   0
   3  -3   8    2.78    3.07   0
  -6  -2   8  207.59    9.86   0
  -5  -2   8   -1.65    3.01   0
  -4  -2   8   59.64    5.08   0
  -3  -2   8  926.37   17.07   0
  -2  -2   8 3651.49   33.13   0
  -1  -2   8  901.47   16.49   0
   0  -2   8 2141.77   25.86   0
   1  -2   8   95.66    6.25   0
   2  -2   8  249.00    9.98   0
   3  -2   8   67.68    6.14   0
  -7  -1   8    8.95    3.78   0
  -6  -1   8  318.37   12.10   0
  -5  -1   8  222.94    9.45   0
  -4  -1   8   16.08    3.38   0
  -3  -1   8    7.33    2.87   0
  -2  -1   8 1205.63   18.93   0
  -1  -1   8  808.21   15.57   0
   0  -1   8  277.30    9.59   0
   1  -1   8 1361.12   21.86   0
   2  -1   8   99.07    6.70   0
   3  -1   8   -0.10    2.97   0
  -7   0   8   56.18    6.21   0
  -6   0   8   -3.07    3.05   0
  -5   0   8  234.29    9.47   0
  -4   0   8  112.41    6.55   0
  -3   0   8  871.50   16.55   0
  -2   0   8  511.81   12.61   0
  -1   0   8   33.46    3.94   0
   0   0   8  266.15    9.51   0
   1   0   8  170.54    8.33   0
   2   0   8  220.35    9.99   0
   3   0   8   70.48    6.62   0
  -7   1   8   23.43    4.48   0
  -6   1   8  409.79   13.35   0
  -5   1   8   -0.94    2.52   0
  -4   1   8   34.21    4.26   0
  -3   1   8  359.79   11.01   0
  -2   1   8 1890.71   24.77   0
  -1   1   8  189.66    8.31   0
   0   1   8   73.28    5.60   0
   1   1   8  250.19   10.22   0
   2   1   8  191.54    9.72   0
  -6   2   8  159.00    8.85   0
  -5   2   8  226.63    9.86   0
  -4   2   8   12.07    3.47   0
  -3   2   8  118.61    6.91   0
  -2   2   8  215.53    9.04   0
  -1   2   8  324.33   11.29   0
   0   2   8   16.41    3.56   0
   1   2   8  128.86    8.19   0
   2   2   8   12.05    4.17   0
  -6   3   8    0.29    3.45   0
  -5   3   8  300.72   11.77   0
  -4   3   8   29.09    4.18   0
  -3   3   8  106.80    7.05   0
  -2   3   8  308.55   11.36   0
  -1   3   8  115.30    7.57   0
   0   3   8   11.55    3.65   0
   1   3   8    6.22    3.54   0
  -5   4   8   -5.91    2.97   0
  -4   4   8  234.86   10.73   0
  -3   4   8    3.56    3.32   0
  -2   4   8  180.20    9.50   0
  -1   4   8   -2.89    2.84   0
  -2  -6   9   58.58    5.91   0
  -1  -6   9  181.35    9.63   0
   0  -6   9   33.43    5.13   0
   1  -6   9  477.53   15.56   0
  -4  -5   9    6.47    3.42   0
  -3  -5   9   17.65    4.50   0
  -2  -5   9  229.84   10.07   0
  -1  -5   9   66.92    6.04   0
   0  -5   9   18.87    4.05   0
   1  -5   9   10.08    3.88   0
   2  -5   9  451.07   15.07   0
  -5  -4   9  132.41    8.50   0
  -4  -4   9   45.77    5.34   0
  -3  -4   9   70.71    5.85   0
  -2  -4   9  468.65   13.68   0
  -1  -4   9  405.15   12.81   0
   0  -4   9    2.15    2.81   0
   1  -4   9  421.94   13.54   0
   2  -4   9  107.91    7.64   0
  -5  -3   9   85.58    6.83   0
  -4  -3   9    0.14    2.92   0
  -3  -3   9    2.69    2.79   0
  -2  -3   9    1.96    2.78   0
  -1  -3   9 1306.68   21.88   0
   0  -3   9   71.06    5.84   0
   1  -3   9  133.01    7.80   0
   2  -3   9  207.01    9.92   0
  -6  -2   9  242.73   10.88   0
  -5  -2   9   26.32    4.35   0
  -4  -2   9   33.49    4.49   0
  -3  -2   9  207.07    8.98   0
  -2  -2   9   98.74    6.24   0
  -1  -2   9   61.29    5.28   0
   0  -2   9  424.74   12.67   0
   1  -2   9   25.51    3.80   0
   2  -2   9  403.58   13.57   0
  -6  -1   9  312.38   12.43   0
  -5  -1   9  491.41   14.47   0
  -4  -1   9    0.52    2.64   0
  -3  -1   9   32.34    4.10   0
  -2  -1   9   44.40    4.69   0
  -1  -1   9  632.79   15.16   0
   0  -1   9   52.32    5.15   0
   1  -1   9    2.16    2.77   0
   2  -1   9    7.84    3.19   0
  -6   0   9    1.74    3.39   0
  -5   0   9  428.05   13.69   0
  -4   0   9   12.49    3.75   0
  -3   0   9  127.61    7.26   0
  -2   0   9    3.11    2.82   0
  -1   0   9  497.72   13.73   0
   0   0   9  199.39    9.17   0
   1   0   9    6.32    3.04   0
   2   0   9  150.04    8.84   0
  -6   1   9   90.32    7.16   0
  -5   1   9   27.79    4.55   0
  -4   1   9  330.53   11.75   0
  -3   1   9    5.20    3.20   0
  -2   1   9   67.34    5.75   0
  -1   1   9   10.35    3.19   0
   0   1   9  325.49   12.00   0
   1   1   9    7.39    3.46   0
  -6   2   9   22.03    4.61   0
  -5   2   9  329.66   12.50   0
  -4   2   9   38.08    4.78   0
  -3   2   9  214.00    9.80   0
  -2   2   9   18.49    4.26   0
  -1   2   9  333.72   12.23   0
   0   2   9   21.51    4.70   0
  -5   3   9   60.82    6.18   0
  -4   3   9  274.09   11.41   0
  -3   3   9   47.23    5.41   0
  -2   3   9   36.31    4.75   0
  -1   3   9   20.92    4.58   0
  -3  -5  10   13.14    4.33   0
  -2  -5  10   49.89    5.84   0
  -1  -5  10    9.46    3.67   0
   0  -5  10  128.89    8.40   0
  -4  -4  10   59.13    6.34   0
  -3  -4  10   70.84    6.35   0
  -2  -4  10   49.84    5.33   0
  -1  -4  10  244.36   10.84   0
   0  -4  10   54.28    5.65   0
   1  -4  10    5.95    3.35   0
  -5  -3  10  330.55   13.23   0
  -4  -3  10  201.79    9.99   0
  -3  -3  10    6.34    3.50   0
  -2  -3  10    2.73    3.26   0
  -1  -3  10  413.42   13.44   0
   0  -3  10  263.81   10.93   0
   1  -3  10   48.68    5.79   0
  -5  -2  10  420.17   14.40   0
  -4  -2  10  964.92   20.51   0
  -3  -2  10  179.62    8.92   0
  -2  -2  10   65.47    5.82   0
  -1  -2  10    5.50    2.93   0
   0  -2  10  598.70   16.12   0
   1  -2  10    6.99    3.78   0
  -5  -1  10    2.02    3.37   0
  -4  -1  10  311.94   11.77   0
  -3  -1  10  526.71   14.89   0
  -2  -1  10  112.07    7.31   0
  -1  -1  10  536.21   15.11   0
   0  -1  10   -0.98    2.96   0
   1  -1  10  249.97   11.41   0
  -5   0  10  310.93   12.33   0
  -4   0  10  321.23   12.04   0
  -3   0  10  189.92    9.27   0
  -2   0  10   34.60    4.66   0
  -1   0  10  129.86    8.15   0
   0   0  10  408.96   13.87   0
  -5   1  10  105.68    7.77   0
  -4   1  10  682.96   17.63   0
  -3   1  10  216.41   10.03   0
  -2   1  10    3.62    3.26   0
  -1   1  10  122.82    7.98   0
   0   1  10  111.21    7.98   0
  -4   2  10   11.70    3.82   0
  -3   2  10  666.05   17.85   0
  -2   2  10   50.68    5.64   0
  -2  -4  11    0.89    3.25   0
  -1  -4  11    4.87    3.28   0
  -3  -3  11  228.74   10.87   0
  -2  -3  11  198.42   10.14   0
  -1  -3  11   48.67    5.72   0
  -4  -2  11  146.12    9.00   0
  -3  -2  11   54.78    5.91   0
  -2  -2  11  166.10    9.23   0
  -1  -2  11   10.96    4.06   0
  -4  -1  11    3.68    3.61   0
  -3  -1  11  353.35   13.28   0
  -2  -1  11   14.04    4.08   0
  -1  -1  11    5.21    3.50   0
  -4   0  11    0.92    3.42   0
  -3   0  11   61.72    6.43   0
  -2   0  11  377.40   13.80   0
   0   0   0    0.00    0.00   0
;
_shelx_hkl_checksum     504
_shelx_res_file
;
TITL TA3     STADI4  RT
CELL  0.71073  6.67730  6.94330  9.51350 102.63500 107.53900 99.46200
ZERR 1  0.00063  0.00038  0.00049  0.00610  0.00480  0.00910
LATT 1
SFAC C H N S
UNIT 12 20 2 4
SIZE 0.4 0.4 0.23
L.S. 9
OMIT 0 2 0
OMIT 1 1 0
FMAP 2
PLAN 10
BOND $H
CONF
ACTA
HTAB
EQIV $1 -X, -Y+1, -Z+1
HTAB C3 S2_$1
EQIV $2 X, Y, Z+1
HTAB C5 S1_$2
HTAB C5 S1_$1
WGHT    0.045100    0.114300
EXTI    0.064077
FVAR       2.16997
S1    4    0.101723    0.339633    0.108995    11.00000    0.07307    0.06082 =
         0.03942    0.02418    0.03352    0.03181
S2    4    0.370113    0.284821    0.805251    11.00000    0.05683    0.05838 =
         0.03516    0.01284    0.00496    0.02560
N1    3   -0.016866    0.292994    0.447177    11.00000    0.03860    0.03320 =
         0.02847    0.00966    0.01334    0.01137
C1    1   -0.057965    0.405603    0.348696    11.00000    0.03552    0.03499 =
         0.02524    0.00917    0.01233    0.01117
C2    1    0.040214    0.385407    0.597856    11.00000    0.03395    0.03711 =
         0.02723    0.01235    0.01338    0.01116
C3    1   -0.119440    0.295478    0.180631    11.00000    0.04923    0.04081 =
         0.02650    0.00764    0.01244    0.01412
AFIX  23
H3A   2   -0.239768    0.339456    0.121196    11.00000   -1.20000
H3B   2   -0.168032    0.150439    0.165424    11.00000   -1.20000
AFIX   0
C4    1    0.277227    0.201612    0.202693    11.00000    0.07503    0.08554 =
         0.07407    0.04154    0.03986    0.04667
AFIX 137
H4A   2    0.333762    0.266097    0.311561    11.00000   -1.50000
H4B   2    0.394833    0.200423    0.164497    11.00000   -1.50000
H4C   2    0.197276    0.064242    0.182306    11.00000   -1.50000
AFIX   0
C5    1    0.084315    0.251933    0.702945    11.00000    0.04935    0.03835 =
         0.03069    0.01451    0.01643    0.01544
AFIX  23
H5A   2    0.021589    0.110630    0.642656    11.00000   -1.20000
H5B   2    0.012883    0.281605    0.777213    11.00000   -1.20000
AFIX   0
C6    1    0.453391    0.182886    0.648399    11.00000    0.05700    0.07839 =
         0.06329    0.00900    0.02073    0.03074
AFIX 137
H6A   2    0.367030    0.046552    0.594454    11.00000   -1.50000
H6B   2    0.603327    0.181251    0.687231    11.00000   -1.50000
H6C   2    0.434476    0.266187    0.579394    11.00000   -1.50000
AFIX   0
HKLF 4
REM  TA3     STADI4  RT
REM R1 =  0.0321 for    1283 Fo > 4sig(Fo)  and  0.0383 for all    1478 data
REM     85 parameters refined using      0 restraints
END
WGHT      0.0445      0.1167
REM Instructions for potential hydrogen bonds
HTAB C3 S2_$1
HTAB C5 S1_$2
HTAB C5 S1_$1
REM Highest difference peak  0.237,  deepest hole -0.204,  1-sigma level  0.046
Q1    1  -0.0400  0.2924  0.0895  11.00000  0.05    0.24
Q2    1   0.4607  0.4262  0.8369  11.00000  0.05    0.21
Q3    1   0.2060  0.4868  0.1756  11.00000  0.05    0.21
Q4    1  -0.0736  0.5059  0.3645  11.00000  0.05    0.21
Q5    1  -0.0725  0.1584  0.4038  11.00000  0.05    0.21
Q6    1  -0.0833  0.3627  0.2653  11.00000  0.05    0.20
Q7    1   0.0190  0.1970  0.0302  11.00000  0.05    0.18
Q8    1   0.6019  0.2654  0.6561  11.00000  0.05    0.18
Q9    1   0.0581  0.3263  0.6532  11.00000  0.05    0.17
Q10   1   0.5027  0.2814  0.6217  11.00000  0.05    0.16
;
_shelx_res_checksum     76906
_shelxl_version_number        2.013
data_Global
_journal_date_recd_electronic     2014-04-22
_journal_date_accepted     2014-05-15
_journal_name_full     'Acta Crystallographica, Section E'
_journal_year     2014
_journal_volume     70
_journal_issue      9
_journal_page_first     o887
_journal_page_last     o888
_journal_paper_category     HO
_journal_paper_doi     10.1107/S1600536814011246
_journal_coeditor_code     HB0006
_publ_contact_author_name     'Helen Stoeckli-Evans'
_publ_contact_author_address
;
Institute of Physics
University of Neuch\^atel
rue Emile-Argand 11
CH-2000 Neuch\^atel
Switzerland
;
_publ_contact_author_email     'helen.stoeckli-evans@unine.ch'
_publ_contact_author_fax     '+41327182511'
_publ_contact_author_phone     '+41327182426'
_publ_section_title
;
Crystal structure of 2,3,5,6-tetrakis[(methylsulfanyl)methyl]pyrazine
;
_publ_section_title_footnote
;
 This work forms part of the PhD thesis (Neuch\^atel, 1999) of TA.
;
loop_
    _publ_author_name
    _publ_author_footnote
    _publ_author_address
    'Assoumatine, Tokour\'e' .
;
CanAm Bioresearch Inc.
9-1250 Waverley Street
Winnipeg
Manitoba
Canada R3T 6C6
;
    'Stoeckli-Evans, Helen' .
;
Institute of Physics
University of Neuch\^atel
rue Emile-Argand 11
CH-2000 Neuch\^atel
Switzerland
;
