# Supplementary material for: Crystal structure of 2,3,5,6-tetra­kis[(methyl­sulfan­yl)meth­yl]pyrazine
Source: Acta Crystallogr Sect E Struct Rep Online. 2014 Aug 1;70(Pt 9):o887–8. doi: 10.1107/S1600536814011246 (PMC4186201; doi:10.1107/S1600536814011246)
Supplement: Supplementary file 2 [file e-70-0o887-Isup2.hkl]

#
# h,k,l, Fc-squared, Fo-squared, sigma(Fo-squared), status flag
#
data_I
_shelx_title ' TA3     STADI4  RT'
_shelx_refln_list_code          4
_shelx_F_calc_maximum       47.38
_exptl_crystal_F_000       170.00
_reflns_d_resolution_high  0.8257

loop_
 _space_group_symop_operation_xyz
 'x, y, z'
 '-x, -y, -z'

_cell_length_a     6.6773
_cell_length_b     6.9433
_cell_length_c     9.5135
_cell_angle_alpha 102.635
_cell_angle_beta  107.539
_cell_angle_gamma  99.462

_shelx_F_squared_multiplier     1.000

loop_
 _refln_index_h
 _refln_index_k
 _refln_index_l
 _refln_F_squared_calc
 _refln_F_squared_meas
 _refln_F_squared_sigma
 _refln_observed_status
   1   0   0       1569.03       1524.09         7.83 o
   2   0   0        932.93        994.09         4.94 o
   3   0   0        281.24        280.17         3.02 o
   4   0   0        201.61        203.98         3.05 o
   5   0   0          8.72          6.97         0.77 o
   6   0   0         11.96         14.09         1.15 o
   7   0   0          8.59          8.46         1.07 o
  -7   1   0          2.27          3.24         0.80 o
  -6   1   0         12.78         11.65         1.07 o
  -5   1   0          0.30          0.01         0.49 o
  -4   1   0        162.56        153.22         2.59 o
  -3   1   0        283.49        301.34         3.06 o
  -2   1   0        942.86        994.58         4.94 o
  -1   1   0        119.46        133.00         1.31 o
   0   1   0       1069.22       1040.51         5.65 o
   2   1   0          0.27          0.46         0.35 o
   3   1   0        548.71        531.28         4.47 o
   4   1   0          0.28          0.73         0.42 o
   5   1   0         15.10         15.59         1.09 o
   6   1   0          0.02          1.02         0.57 o
   7   1   0         14.60         12.17         1.36 o
  -7   2   0         22.56         25.13         1.61 o
  -6   2   0          0.55          0.39         0.57 o
  -5   2   0         46.72         41.23         1.60 o
  -4   2   0         58.97         62.17         1.69 o
  -3   2   0        620.22        666.88         4.80 o
  -2   2   0        277.45        310.50         2.80 o
  -1   2   0        128.46        133.64         1.65 o
   1   2   0         20.82         13.16         0.65 o
   2   2   0          7.30          8.28         0.63 o
   3   2   0          1.34          3.15         0.54 o
   4   2   0        129.87        121.89         2.69 o
   5   2   0          9.47         10.61         1.03 o
   6   2   0          2.10          2.15         0.72 o
  -7   3   0          0.66          0.29         0.61 o
  -6   3   0         31.88         33.00         1.67 o
  -5   3   0          0.29         -0.10         0.48 o
  -4   3   0        355.87        353.80         4.20 o
  -3   3   0          0.05         -0.26         0.35 o
  -2   3   0        757.84        780.29         5.14 o
  -1   3   0        135.49        144.03         2.06 o
   0   3   0       1028.00       1010.30         5.75 o
   1   3   0        858.85        823.79         5.52 o
   2   3   0          6.06          1.39         0.49 o
   3   3   0         80.84         77.02         2.08 o
   4   3   0         29.22         30.69         1.52 o
   5   3   0          3.36          4.11         0.79 o
   6   3   0          1.50          1.86         0.79 o
  -7   4   0         25.42         31.62         1.83 o
  -6   4   0         60.51         55.40         2.18 o
  -5   4   0          4.31          3.07         0.65 o
  -4   4   0          3.21          2.97         0.56 o
  -3   4   0        398.48        385.29         4.34 o
  -2   4   0         26.69         28.57         1.15 o
  -1   4   0         18.36         21.36         0.99 o
   0   4   0          4.08          2.40         0.52 o
   1   4   0        242.82        237.18         3.36 o
   2   4   0          2.36          3.31         0.59 o
   3   4   0          7.03          7.28         0.87 o
   4   4   0         18.59         18.03         1.31 o
   5   4   0          9.58         11.82         1.25 o
  -7   5   0          2.75          4.88         0.93 o
  -6   5   0          4.48          4.15         0.90 o
  -5   5   0         43.88         41.33         1.86 o
  -4   5   0         81.53         78.73         2.30 o
  -3   5   0         93.17         94.22         2.37 o
  -2   5   0        151.94        141.54         2.79 o
  -1   5   0          0.38          1.25         0.49 o
   0   5   0         73.00         75.21         2.09 o
   1   5   0          0.83          1.24         0.50 o
   2   5   0         38.25         37.54         1.67 o
   3   5   0          0.00          0.31         0.61 o
   4   5   0         18.21         16.25         1.43 o
  -6   6   0         45.26         46.40         2.25 o
  -5   6   0          2.64          2.72         0.74 o
  -4   6   0          0.56          0.43         0.59 o
  -3   6   0         42.31         41.89         1.77 o
  -2   6   0         89.68         96.37         2.59 o
  -1   6   0          0.22          1.60         0.58 o
   0   6   0          0.75          1.72         0.60 o
   1   6   0          0.56          1.58         0.60 o
   2   6   0         43.35         39.02         1.97 o
   3   6   0          6.55          5.69         1.07 o
  -5   7   0         36.58         37.61         2.04 o
  -4   7   0          6.05          4.51         0.91 o
  -3   7   0         47.26         46.45         2.09 o
  -2   7   0          5.71          4.76         0.83 o
  -1   7   0          0.96          1.30         0.71 o
   0   7   0         16.37         15.13         1.29 o
   1   7   0          1.39          3.74         0.83 o
   2   7   0          1.36          0.28         0.69 o
  -3   8   0          3.28          1.91         0.80 o
  -2   8   0         47.45         49.73         2.38 o
  -1   8   0          0.13          0.48         0.69 o
   0  -8   1         13.16         18.63         1.49 o
   1  -8   1          0.30         -0.33         0.59 o
   2  -8   1          1.01          0.31         0.67 o
   3  -8   1          6.73          7.31         1.09 o
  -2  -7   1          5.67          5.53         0.98 o
  -1  -7   1         34.56         36.72         1.92 o
   0  -7   1          2.17          2.66         0.75 o
   1  -7   1         48.30         49.72         2.11 o
   2  -7   1          0.46         -0.42         0.55 o
   3  -7   1         79.28         82.59         2.70 o
   4  -7   1          4.09          5.66         0.89 o
   5  -7   1          9.37          5.77         1.05 o
  -4  -6   1          0.50          1.72         0.71 o
  -3  -6   1         38.47         36.39         1.98 o
  -2  -6   1          2.41          1.92         0.66 o
  -1  -6   1         31.19         32.96         1.62 o
   0  -6   1        110.19        106.83         2.73 o
   1  -6   1         13.62         13.13         1.05 o
   2  -6   1          5.20          5.11         0.79 o
   3  -6   1         23.06         21.04         1.34 o
   4  -6   1        239.24        244.43         4.43 o
   5  -6   1         16.68         16.80         1.38 o
   6  -6   1         67.90         70.15         2.76 o
  -5  -5   1          1.24          2.17         0.76 o
  -4  -5   1         30.35         32.46         1.83 o
  -3  -5   1          5.72          6.44         0.85 o
  -2  -5   1          4.28          3.70         0.68 o
  -1  -5   1         20.92         19.43         1.15 o
   0  -5   1        257.89        259.72         3.78 o
   1  -5   1        189.13        181.10         3.07 o
   2  -5   1          1.29          1.86         0.55 o
   3  -5   1         24.01         24.89         1.27 o
   4  -5   1        146.34        142.66         3.10 o
   5  -5   1        165.44        157.32         3.51 o
   6  -5   1         34.61         33.53         1.85 o
  -5  -4   1          2.13          3.10         0.81 o
  -4  -4   1          0.03          0.01         0.51 o
  -3  -4   1        180.89        168.97         3.28 o
  -2  -4   1          6.27          8.60         0.78 o
  -1  -4   1         35.10         33.35         1.27 o
   0  -4   1          4.19          2.51         0.49 o
   1  -4   1        439.08        429.67         4.15 o
   2  -4   1         75.95         78.06         1.84 o
   3  -4   1        154.20        152.69         2.74 o
   4  -4   1         51.96         52.92         1.78 o
   5  -4   1         71.45         67.24         2.21 o
   6  -4   1          1.04          1.18         0.65 o
   7  -4   1          7.71          8.36         1.13 o
  -6  -3   1         13.24         12.69         1.30 o
  -5  -3   1          3.70          2.30         0.72 o
  -4  -3   1        183.85        193.75         3.54 o
  -3  -3   1          2.66          2.27         0.56 o
  -2  -3   1         38.96         25.58         1.08 o
  -1  -3   1        101.79        103.17         1.85 o
   0  -3   1        712.19        686.07         4.54 o
   1  -3   1          0.03          0.22         0.35 o
   2  -3   1          8.59          6.21         0.58 o
   3  -3   1         22.53         22.92         1.02 o
   4  -3   1        442.09        435.06         4.77 o
   5  -3   1         47.03         41.13         1.67 o
   6  -3   1          8.68          9.17         0.96 o
   7  -3   1         58.22         55.63         2.40 o
  -7  -2   1          1.14          2.55         0.84 o
  -6  -2   1         22.06         19.68         1.42 o
  -5  -2   1          9.14          7.80         0.93 o
  -4  -2   1        105.34        112.24         2.46 o
  -3  -2   1        791.45        785.65         5.81 o
  -2  -2   1         16.20         19.96         0.84 o
  -1  -2   1         26.56         23.66         0.80 o
   0  -2   1        419.51        388.10         2.75 o
   1  -2   1       1552.93       1625.55         7.21 o
   2  -2   1          4.45          9.14         0.61 o
   3  -2   1        284.98        298.64         3.29 o
   4  -2   1         95.62         99.95         2.20 o
   5  -2   1        248.30        230.62         3.80 o
   6  -2   1          2.98          1.45         0.63 o
   7  -2   1         20.72         18.46         1.44 o
  -7  -1   1         24.67         28.27         1.80 o
  -6  -1   1          2.44          3.21         0.75 o
  -5  -1   1          1.41          2.03         0.59 o
  -4  -1   1         72.66         86.40         2.02 o
  -3  -1   1        136.98        123.02         2.06 o
  -2  -1   1        146.14        138.40         1.81 o
  -1  -1   1       1129.97       1058.05         4.84 o
   0  -1   1         66.62         62.28         0.84 o
   1  -1   1       2245.12       2355.71        12.05 o
   2  -1   1          4.65          2.51         0.41 o
   3  -1   1          2.83          3.68         0.50 o
   4  -1   1        240.54        237.74         3.37 o
   5  -1   1         72.26         81.41         2.27 o
   6  -1   1          5.88          7.23         0.93 o
   7  -1   1          1.02          0.93         0.64 o
  -7   0   1          5.57          4.29         0.92 o
  -6   0   1        119.05        121.86         3.04 o
  -5   0   1         38.36         43.95         1.65 o
  -4   0   1        381.63        402.49         4.17 o
  -3   0   1       1142.81       1239.07         6.47 o
  -2   0   1        129.53        145.01         1.70 o
  -1   0   1        544.09        546.06         2.68 o
   0   0   1          6.00          6.19         0.33 o
   1   0   1        103.89        104.81         1.27 o
   2   0   1        949.79        951.69         5.11 o
   3   0   1        104.36        121.10         2.10 o
   4   0   1        144.02        142.10         2.67 o
   5   0   1         42.41         37.14         1.61 o
   6   0   1         20.02         23.09         1.48 o
   7   0   1          0.11          0.04         0.63 o
  -7   1   1         26.15         30.43         1.74 o
  -6   1   1         92.10         85.61         2.48 o
  -5   1   1        156.47        159.80         2.99 o
  -4   1   1        162.02        168.48         2.64 o
  -3   1   1        826.05        896.84         5.32 o
  -2   1   1        243.37        269.10         2.36 o
  -1   1   1         67.72         80.18         1.09 o
   0   1   1          1.64          1.96         0.36 o
   1   1   1       1486.22       1442.62         6.49 o
   2   1   1         91.90         96.18         1.69 o
   3   1   1         52.02         51.75         1.49 o
   4   1   1         48.15         47.41         1.66 o
   5   1   1         73.10         73.26         2.32 o
   6   1   1          5.76          6.62         0.94 o
  -7   2   1          9.69         10.57         1.13 o
  -6   2   1         29.79         33.49         1.62 o
  -5   2   1         89.66         83.82         2.20 o
  -4   2   1          6.12          5.79         0.65 o
  -3   2   1         74.76         73.33         1.58 o
  -2   2   1          1.27          3.96         0.45 o
  -1   2   1        409.10        386.88         2.94 o
   0   2   1          6.72          7.04         0.50 o
   1   2   1        141.28        130.34         1.94 o
   2   2   1        605.90        568.19         4.67 o
   3   2   1         42.76         45.81         1.53 o
   4   2   1         47.06         42.26         1.69 o
   5   2   1          1.20          0.75         0.61 o
   6   2   1          6.66          8.20         1.17 o
  -7   3   1          7.31          7.32         1.00 o
  -6   3   1        158.57        154.83         3.43 o
  -5   3   1         29.54         31.41         1.41 o
  -4   3   1         35.40         37.84         1.40 o
  -3   3   1        101.42        106.65         2.05 o
  -2   3   1        277.04        240.91         2.86 o
  -1   3   1         11.79         14.98         0.77 o
   0   3   1          9.80         11.71         0.71 o
   1   3   1         95.36         96.08         1.94 o
   2   3   1        238.16        224.69         3.31 o
   3   3   1         61.10         60.41         1.92 o
   4   3   1          1.03          0.79         0.56 o
   5   3   1         18.73         19.92         1.48 o
  -7   4   1          0.02         -0.28         0.61 o
  -6   4   1          8.94          7.35         0.94 o
  -5   4   1        258.63        252.42         4.14 o
  -4   4   1          1.26          1.59         0.52 o
  -3   4   1        235.57        239.08         3.41 o
  -2   4   1         13.96         14.58         0.85 o
  -1   4   1        326.76        285.83         3.52 o
   0   4   1          0.18         -0.35         0.39 o
   1   4   1         70.71         65.45         1.87 o
   2   4   1         17.91         17.53         1.10 o
   3   4   1         59.90         61.82         2.16 o
   4   4   1          0.97          1.29         0.69 o
   5   4   1          0.01         -0.22         0.62 o
  -7   5   1          0.19          0.51         0.65 o
  -6   5   1         26.48         25.50         1.63 o
  -5   5   1         53.68         53.39         2.10 o
  -4   5   1         31.10         31.85         1.53 o
  -3   5   1          8.64          8.87         0.87 o
  -2   5   1        291.49        278.44         4.00 o
  -1   5   1         45.85         46.44         1.67 o
   0   5   1          5.32          4.54         0.73 o
   1   5   1          0.99          1.07         0.55 o
   2   5   1         58.55         56.13         2.12 o
   3   5   1          2.22          2.79         0.77 o
   4   5   1          0.28         -0.71         0.71 o
  -6   6   1         25.50         23.95         1.67 o
  -5   6   1         37.70         35.26         1.85 o
  -4   6   1         53.19         53.08         2.10 o
  -3   6   1          0.08          0.32         0.52 o
  -2   6   1        177.11        168.58         3.48 o
  -1   6   1        229.97        224.71         4.04 o
   0   6   1          2.54          2.61         0.63 o
   1   6   1         30.04         30.13         1.65 o
   2   6   1          2.00          2.85         0.76 o
   3   6   1         13.72         16.34         1.46 o
  -5   7   1         52.41         51.27         2.42 o
  -4   7   1          0.36          0.69         0.62 o
  -3   7   1          9.91          9.14         1.06 o
  -2   7   1          0.45          1.11         0.68 o
  -1   7   1        124.98        126.71         3.40 o
   0   7   1         20.92         22.76         1.54 o
   1   7   1          4.49          4.53         0.94 o
  -2   8   1         23.14         25.73         1.79 o
   0  -8   2         27.86         30.96         1.90 o
   1  -8   2         29.05         33.51         1.96 o
   2  -8   2          1.29          2.68         0.80 o
   3  -8   2         29.38         32.22         1.94 o
  -3  -7   2         11.68         13.52         1.39 o
  -2  -7   2          0.93          1.61         0.66 o
  -1  -7   2          5.09          4.94         0.91 o
   0  -7   2          0.13          0.35         0.58 o
   1  -7   2         78.62         81.71         2.65 o
   2  -7   2          6.82          7.73         0.93 o
   3  -7   2         11.72         12.38         1.17 o
   4  -7   2         29.07         30.09         1.79 o
   5  -7   2         60.60         64.85         2.63 o
  -4  -6   2          6.04          7.46         1.12 o
  -3  -6   2          6.16          6.79         0.97 o
  -2  -6   2         38.16         37.58         1.79 o
  -1  -6   2          3.97          3.95         0.76 o
   0  -6   2        139.77        141.45         3.10 o
   1  -6   2          0.32          0.05         0.55 o
   2  -6   2          7.87          8.97         0.90 o
   3  -6   2         65.25         64.74         2.20 o
   4  -6   2          5.71          5.95         0.89 o
   5  -6   2          2.86          3.13         0.78 o
   6  -6   2         66.45         66.74         2.72 o
  -5  -5   2          1.29          1.61         0.77 o
  -4  -5   2          1.31          1.57         0.71 o
  -3  -5   2         39.54         39.27         1.79 o
  -2  -5   2         37.16         37.05         1.61 o
  -1  -5   2          0.17          0.04         0.47 o
   0  -5   2        105.92         96.30         2.27 o
   1  -5   2        522.99        510.07         5.23 o
   2  -5   2          0.33          0.44         0.47 o
   3  -5   2         83.53         87.98         2.34 o
   4  -5   2         64.56         59.65         2.08 o
   5  -5   2         28.80         29.65         1.63 o
   6  -5   2          8.60          9.60         1.12 o
  -6  -4   2          0.03         -0.60         0.60 o
  -5  -4   2         17.53         15.63         1.31 o
  -4  -4   2          3.86          4.19         0.72 o
  -3  -4   2        155.58        155.72         3.07 o
  -2  -4   2         77.56         69.64         1.91 o
  -1  -4   2         58.71         62.33         1.67 o
   0  -4   2        104.54         95.22         1.98 o
   1  -4   2        645.05        640.89         5.18 o
   2  -4   2        205.66        211.49         3.06 o
   3  -4   2         21.14         19.77         1.07 o
   4  -4   2         46.33         54.08         1.86 o
   5  -4   2         30.06         32.79         1.63 o
   6  -4   2         41.98         37.90         1.94 o
  -6  -3   2          0.19          0.68         0.61 o
  -5  -3   2         22.31         20.63         1.33 o
  -4  -3   2         33.17         32.10         1.48 o
  -3  -3   2         39.22         34.64         1.34 o
  -2  -3   2        694.66        632.69         5.08 o
  -1  -3   2         26.35         24.77         0.95 o
   0  -3   2         72.35         63.93         1.39 o
   1  -3   2        270.97        299.42         3.04 o
   2  -3   2        627.97        640.06         4.85 o
   3  -3   2         60.21         67.99         1.75 o
   4  -3   2         12.13         12.83         0.93 o
   5  -3   2          0.61         -0.02         0.53 o
   6  -3   2         68.10         67.98         2.46 o
   7  -3   2          1.79          1.68         0.84 o
  -7  -2   2          5.16          8.36         1.05 o
  -6  -2   2          2.83          3.22         0.71 o
  -5  -2   2          5.91          6.19         0.81 o
  -4  -2   2          5.38          5.47         0.66 o
  -3  -2   2        106.44         97.61         1.99 o
  -2  -2   2         63.24         60.59         1.37 o
  -1  -2   2        761.86        756.39         4.38 o
   0  -2   2        455.39        437.07         3.09 o
   1  -2   2       1668.47       1769.74         7.85 o
   2  -2   2         22.20         30.96         1.01 o
   3  -2   2        141.99        135.91         2.34 o
   4  -2   2         37.19         41.17         1.50 o
   5  -2   2         75.95         76.65         2.28 o
   6  -2   2          1.10          0.77         0.66 o
   7  -2   2          6.33          7.77         1.07 o
  -7  -1   2          0.44         -0.56         0.56 o
  -6  -1   2          6.88          4.92         0.80 o
  -5  -1   2        239.11        223.06         3.65 o
  -4  -1   2        135.37        150.09         2.61 o
  -3  -1   2        569.63        561.24         4.39 o
  -2  -1   2       1287.92       1221.23         5.92 o
  -1  -1   2        955.67        984.87         4.57 o
   0  -1   2        707.22        751.53         3.71 o
   1  -1   2          4.45          3.63         0.43 o
   2  -1   2       1539.09       1582.48         7.43 o
   3  -1   2        118.51        116.96         2.15 o
   4  -1   2          0.01          0.49         0.48 o
   5  -1   2         17.59         20.12         1.30 o
   6  -1   2         51.96         56.91         2.26 o
   7  -1   2          5.11          1.08         0.87 o
  -7   0   2         25.77         23.18         1.61 o
  -6   0   2          0.27          0.66         0.56 o
  -5   0   2        239.17        229.35         3.58 o
  -4   0   2        618.26        646.40         5.25 o
  -3   0   2        285.72        320.06         3.12 o
  -2   0   2       2123.07       2022.03        10.80 o
  -1   0   2       1061.98       1166.01         5.16 o
   0   0   2       1220.21       1245.82         5.58 o
   1   0   2         30.42         40.53         0.97 o
   2   0   2        393.65        418.56         3.58 o
   3   0   2        287.57        282.02         3.45 o
   4   0   2          3.13          2.61         0.58 o
   5   0   2         98.33         98.06         2.69 o
   6   0   2          8.67          9.59         1.13 o
  -7   1   2          8.09          8.83         1.10 o
  -6   1   2          0.14          0.43         0.56 o
  -5   1   2        147.30        137.19         2.72 o
  -4   1   2        179.60        186.77         2.77 o
  -3   1   2         21.30         21.82         0.88 o
  -2   1   2         50.12         56.59         1.17 o
  -1   1   2       2196.76       1825.07         9.76 o
   0   1   2        751.82        688.17         3.88 o
   1   1   2         16.19         13.71         0.67 o
   2   1   2         34.60         27.40         1.03 o
   3   1   2        541.03        532.36         5.12 o
   4   1   2         33.57         33.39         1.48 o
   5   1   2         72.31         72.09         2.44 o
   6   1   2         47.30         43.74         2.18 o
  -8   2   2          8.49         10.91         1.23 o
  -7   2   2         10.99         11.62         1.07 o
  -6   2   2         13.81         14.97         1.13 o
  -5   2   2        482.82        455.69         5.14 o
  -4   2   2        561.03        573.55         5.08 o
  -3   2   2         33.79         36.66         1.18 o
  -2   2   2        851.77        873.70         5.17 o
  -1   2   2        106.73        102.54         1.65 o
   0   2   2        499.06        483.34         3.75 o
   1   2   2         20.76         17.43         0.85 o
   2   2   2        156.47        161.15         2.65 o
   3   2   2          3.15          5.27         0.68 o
   4   2   2         61.66         64.40         2.14 o
   5   2   2          1.77          1.58         0.66 o
   6   2   2         21.65         24.37         1.73 o
  -7   3   2          2.04          1.95         0.71 o
  -6   3   2          0.14          0.81         0.52 o
  -5   3   2         38.04         29.46         1.40 o
  -4   3   2        696.81        709.68         6.10 o
  -3   3   2         69.79         71.60         1.75 o
  -2   3   2        325.58        312.90         3.43 o
  -1   3   2        488.53        467.64         4.13 o
   0   3   2         14.06         13.10         0.79 o
   1   3   2          0.05          0.27         0.38 o
   2   3   2         35.09         34.26         1.43 o
   3   3   2        168.19        170.96         3.39 o
   4   3   2          3.01          1.28         0.69 o
   5   3   2         24.18         21.33         1.66 o
  -7   4   2         14.31         13.78         1.30 o
  -6   4   2          5.81          6.08         0.87 o
  -5   4   2        209.24        199.63         3.70 o
  -4   4   2         45.75         39.22         1.55 o
  -3   4   2        100.84        107.40         2.35 o
  -2   4   2          9.73          7.57         0.73 o
  -1   4   2        475.90        438.38         4.61 o
   0   4   2         81.11         84.64         2.08 o
   1   4   2          1.97          1.66         0.55 o
   2   4   2          6.05          7.58         0.83 o
   3   4   2         82.55         86.34         2.69 o
   4   4   2         51.55         55.23         2.37 o
  -7   5   2          2.53          4.60         0.83 o
  -6   5   2          0.27          0.70         0.60 o
  -5   5   2          0.01          0.10         0.52 o
  -4   5   2        249.19        242.96         4.14 o
  -3   5   2          1.12          2.04         0.54 o
  -2   5   2          9.64         11.18         0.93 o
  -1   5   2          0.75          0.97         0.52 o
   0   5   2        134.90        134.97         3.01 o
   1   5   2          4.34          4.51         0.68 o
   2   5   2          3.73          4.06         0.82 o
   3   5   2          0.00          0.12         0.62 o
  -6   6   2          0.34         -0.17         0.61 o
  -5   6   2         56.10         53.18         2.24 o
  -4   6   2          0.45          1.07         0.58 o
  -3   6   2         11.85         15.84         1.20 o
  -2   6   2         13.83         12.83         1.06 o
  -1   6   2         53.54         57.04         2.18 o
   0   6   2          5.74          6.21         0.90 o
   1   6   2          0.89          3.19         0.77 o
   2   6   2          2.78          2.08         0.77 o
  -5   7   2         23.80         23.47         1.70 o
  -4   7   2         55.40         52.57         2.33 o
  -3   7   2          1.88          3.89         0.79 o
  -2   7   2          1.81          2.40         0.71 o
  -1   7   2          3.32          2.88         0.86 o
   0   7   2         18.30         22.41         1.59 o
  -1  -8   3          0.15          0.95         0.72 o
   0  -8   3          6.55          7.74         1.06 o
   1  -8   3          0.39         -0.51         0.63 o
   2  -8   3         27.62         33.66         1.91 o
   3  -8   3         20.43         20.10         1.68 o
  -3  -7   3          1.59          2.93         0.90 o
  -2  -7   3          1.13         -0.10         0.69 o
  -1  -7   3         30.47         31.87         1.80 o
   0  -7   3          0.08          0.71         0.57 o
   1  -7   3         25.68         27.85         1.64 o
   2  -7   3         32.08         33.29         1.77 o
   3  -7   3          3.21          2.05         0.73 o
   4  -7   3          6.39          7.82         1.02 o
  -4  -6   3          1.76         -0.30         0.70 o
  -3  -6   3          2.80          2.55         0.78 o
  -2  -6   3         30.81         33.47         1.70 o
  -1  -6   3         34.41         38.98         1.73 o
   0  -6   3        137.49        132.36         3.01 o
   1  -6   3         93.79         95.61         2.55 o
   2  -6   3        435.93        442.23         5.62 o
   3  -6   3         68.86         68.98         2.35 o
   4  -6   3         18.70         18.47         1.33 o
   5  -6   3         15.04         14.82         1.33 o
  -5  -5   3          2.83          3.45         0.84 o
  -4  -5   3         17.13         17.96         1.36 o
  -3  -5   3          0.22          1.38         0.60 o
  -2  -5   3          0.64          1.21         0.59 o
  -1  -5   3         56.83         52.50         1.76 o
   0  -5   3        174.16        178.39         3.11 o
   1  -5   3         25.42         26.42         1.23 o
   2  -5   3        272.90        270.45         3.92 o
   3  -5   3        334.16        334.39         4.64 o
   4  -5   3          2.89          3.41         0.73 o
   5  -5   3         58.62         55.01         2.26 o
   6  -5   3          0.43          0.24         0.66 o
  -6  -4   3          2.44          2.42         0.83 o
  -5  -4   3         13.90         14.93         1.26 o
  -4  -4   3          5.58          5.83         0.80 o
  -3  -4   3          4.52          3.57         0.67 o
  -2  -4   3         57.51         57.66         1.74 o
  -1  -4   3        182.32        187.33         2.90 o
   0  -4   3        144.32        144.76         2.48 o
   1  -4   3         49.57         43.48         1.41 o
   2  -4   3        305.98        303.97         3.81 o
   3  -4   3        135.34        117.76         2.58 o
   4  -4   3          1.03          1.02         0.55 o
   5  -4   3          1.20          1.20         0.63 o
   6  -4   3         74.54         78.83         2.77 o
  -6  -3   3         22.55         24.03         1.58 o
  -5  -3   3          1.03          0.94         0.58 o
  -4  -3   3        109.92        108.63         2.56 o
  -3  -3   3         19.87         21.45         1.08 o
  -2  -3   3         67.33         62.34         1.59 o
  -1  -3   3         13.40          9.85         0.68 o
   0  -3   3       1142.35       1200.22         6.59 o
   1  -3   3        219.92        268.64         3.05 o
   2  -3   3       1404.64       1458.88         8.08 o
   3  -3   3        462.46        477.28         4.92 o
   4  -3   3         33.74         29.44         1.38 o
   5  -3   3         45.26         48.29         1.95 o
   6  -3   3         21.56         24.64         1.59 o
  -7  -2   3          5.30          4.62         0.97 o
  -6  -2   3          1.64          1.75         0.69 o
  -5  -2   3         70.91         69.54         2.17 o
  -4  -2   3         29.04         26.39         1.22 o
  -3  -2   3        136.71        130.33         2.30 o
  -2  -2   3         70.93         66.36         1.47 o
  -1  -2   3        479.85        470.72         3.56 o
   0  -2   3          8.87         10.52         0.62 o
   1  -2   3        109.47        133.05         1.96 o
   2  -2   3          1.36          0.28         0.37 o
   3  -2   3       1020.68       1020.95         7.08 o
   4  -2   3          6.66          5.08         0.72 o
   5  -2   3          2.89          3.94         0.75 o
   6  -2   3         35.13         31.97         1.81 o
  -7  -1   3          0.19          0.26         0.64 o
  -6  -1   3         34.65         37.55         1.76 o
  -5  -1   3         15.44         16.78         1.06 o
  -4  -1   3        110.59        110.49         2.27 o
  -3  -1   3          0.70         -0.06         0.38 o
  -2  -1   3         45.45         46.31         1.14 o
  -1  -1   3        353.49        405.61         2.98 o
   0  -1   3       1237.38       1323.55         6.07 o
   1  -1   3         18.43         22.11         0.83 o
   2  -1   3        649.83        656.65         4.82 o
   3  -1   3         11.33         10.13         0.75 o
   4  -1   3        252.27        238.89         3.80 o
   5  -1   3          5.65          7.18         0.88 o
   6  -1   3         45.83         46.49         2.17 o
  -7   0   3         58.71         58.72         2.34 o
  -6   0   3         27.28         31.88         1.60 o
  -5   0   3        113.34        123.13         2.61 o
  -4   0   3        265.38        270.73         3.39 o
  -3   0   3        103.41        105.36         1.86 o
  -2   0   3        637.62        654.96         4.10 o
  -1   0   3        192.72        206.44         2.09 o
   0   0   3        721.38        730.28         4.17 o
   1   0   3         72.10         67.85         1.40 o
   2   0   3          8.69         12.29         0.76 o
   3   0   3        255.89        240.29         3.47 o
   4   0   3         76.93         81.10         2.28 o
   5   0   3         15.03         16.18         1.24 o
   6   0   3          0.21         -0.22         0.65 o
  -8   1   3          3.32          1.84         0.86 o
  -7   1   3        103.43        107.73         3.10 o
  -6   1   3          2.02          3.51         0.65 o
  -5   1   3        128.39        136.75         2.73 o
  -4   1   3          4.12          6.72         0.65 o
  -3   1   3        221.24        255.16         2.92 o
  -2   1   3         34.93         43.56         1.12 o
  -1   1   3       1648.92       1568.08         7.09 o
   0   1   3        352.79        362.26         3.15 o
   1   1   3          1.99          0.54         0.39 o
   2   1   3        260.54        272.85         3.42 o
   3   1   3          0.03          0.41         0.45 o
   4   1   3         19.81         18.48         1.22 o
   5   1   3         31.13         33.54         1.79 o
   6   1   3          6.17          5.81         1.03 o
  -8   2   3         28.76         30.01         1.90 o
  -7   2   3          1.26          2.62         0.71 o
  -6   2   3          6.85          8.20         0.88 o
  -5   2   3          1.12          1.96         0.58 o
  -4   2   3        369.91        373.65         4.20 o
  -3   2   3        105.75        106.28         2.02 o
  -2   2   3          6.44          8.64         0.65 o
  -1   2   3         29.44         33.78         1.08 o
   0   2   3       1368.07       1283.46         7.10 o
   1   2   3         42.09         42.77         1.37 o
   2   2   3         10.12          8.76         0.80 o
   3   2   3         36.84         35.46         1.53 o
   4   2   3         45.84         49.03         2.02 o
   5   2   3          1.29          0.84         0.67 o
  -7   3   3         58.81         61.91         2.44 o
  -6   3   3          0.84          1.24         0.60 o
  -5   3   3         17.03         17.81         1.15 o
  -4   3   3         89.40         79.96         2.07 o
  -3   3   3        229.98        218.78         3.16 o
  -2   3   3        145.54        133.88         2.39 o
  -1   3   3        236.17        226.75         3.09 o
   0   3   3         45.86         40.76         1.41 o
   1   3   3         45.08         43.02         1.58 o
   2   3   3         79.08         77.78         2.23 o
   3   3   3          2.34          2.80         0.71 o
   4   3   3         20.77         23.11         1.50 o
   5   3   3         28.54         33.60         2.01 o
  -7   4   3         23.67         26.92         1.69 o
  -6   4   3         10.36         11.01         1.09 o
  -5   4   3          2.79          1.81         0.63 o
  -4   4   3         60.54         57.29         1.91 o
  -3   4   3        264.16        246.62         3.73 o
  -2   4   3          9.15          5.72         0.68 o
  -1   4   3         13.78         14.75         0.99 o
   0   4   3        308.88        298.91         4.21 o
   1   4   3          0.74          0.73         0.55 o
   2   4   3         43.48         41.10         1.85 o
   3   4   3         27.02         25.27         1.60 o
   4   4   3          0.93          0.72         0.71 o
  -7   5   3          6.93          5.79         0.96 o
  -6   5   3         41.93         43.79         2.06 o
  -5   5   3          6.60          5.41         0.83 o
  -4   5   3        102.83         97.42         2.72 o
  -3   5   3         13.86         11.50         1.01 o
  -2   5   3        162.42        160.09         3.29 o
  -1   5   3          0.15          0.03         0.55 o
   0   5   3        138.43        136.06         3.16 o
   1   5   3         38.77         36.81         1.78 o
   2   5   3          2.74          1.90         0.81 o
   3   5   3          4.30          3.88         0.94 o
  -6   6   3         45.76         45.19         2.25 o
  -5   6   3         26.87         25.47         1.70 o
  -4   6   3         16.94         17.03         1.33 o
  -3   6   3        117.27        115.21         3.16 o
  -2   6   3          4.47          4.73         0.83 o
  -1   6   3         10.77         11.01         1.09 o
   0   6   3          0.84          0.72         0.60 o
   1   6   3         24.60         24.36         1.66 o
   2   6   3          5.44          4.91         1.01 o
  -4   7   3          0.50          1.40         0.79 o
  -3   7   3         17.56         19.70         1.50 o
  -2   7   3         40.31         42.68         2.14 o
  -1   7   3          0.02         -0.61         0.61 o
   0   7   3         14.98         17.78         1.51 o
  -1  -8   4         34.34         39.02         2.12 o
   0  -8   4          0.83          1.23         0.72 o
   1  -8   4          0.35         -0.12         0.70 o
   2  -8   4         10.60         11.42         1.24 o
  -3  -7   4          2.87          2.79         0.81 o
  -2  -7   4          0.13         -0.03         0.65 o
  -1  -7   4         42.87         47.37         2.10 o
   0  -7   4          8.06          6.29         0.94 o
   1  -7   4         14.97         13.25         1.18 o
   2  -7   4          9.22          9.37         1.12 o
   3  -7   4         61.67         60.73         2.42 o
   4  -7   4         41.37         42.47         2.17 o
  -4  -6   4         43.66         48.22         2.26 o
  -3  -6   4         33.94         32.49         1.77 o
  -2  -6   4         91.61         93.97         2.76 o
  -1  -6   4        100.89         96.13         2.67 o
   0  -6   4         40.20         42.55         1.77 o
   1  -6   4         22.80         24.01         1.34 o
   2  -6   4         12.26         11.07         1.08 o
   3  -6   4         52.57         51.83         2.11 o
   4  -6   4         41.58         42.53         1.98 o
   5  -6   4          0.16         -0.60         0.60 o
  -5  -5   4          0.65          1.38         0.71 o
  -4  -5   4         36.62         35.67         1.80 o
  -3  -5   4        154.82        148.58         3.33 o
  -2  -5   4        110.63         99.40         2.55 o
  -1  -5   4        566.15        556.76         5.78 o
   0  -5   4         39.18         39.35         1.55 o
   1  -5   4         53.16         52.90         1.79 o
   2  -5   4         20.19         20.05         1.19 o
   3  -5   4        236.29        240.94         4.09 o
   4  -5   4         14.81         16.96         1.24 o
   5  -5   4          0.97          1.92         0.63 o
  -6  -4   4          2.02          1.85         0.81 o
  -5  -4   4         13.94         14.97         1.27 o
  -4  -4   4         16.75         16.92         1.21 o
  -3  -4   4         50.47         51.66         1.80 o
  -2  -4   4          1.11          2.07         0.53 o
  -1  -4   4         25.21         24.42         1.13 o
   0  -4   4        581.51        557.49         5.11 o
   1  -4   4         81.93         81.42         1.99 o
   2  -4   4          1.49          1.40         0.49 o
   3  -4   4          0.20          0.50         0.49 o
   4  -4   4        166.86        174.07         3.54 o
   5  -4   4          4.13          3.93         0.79 o
   6  -4   4         23.39         25.07         1.70 o
  -6  -3   4          2.33          2.43         0.69 o
  -5  -3   4          0.31          0.52         0.54 o
  -4  -3   4        222.33        206.98         3.56 o
  -3  -3   4        136.57        132.85         2.58 o
  -2  -3   4         52.43         51.07         1.49 o
  -1  -3   4        534.26        559.12         4.66 o
   0  -3   4         36.59         24.97         1.02 o
   1  -3   4        178.25        173.71         2.63 o
   2  -3   4         63.47         67.82         1.80 o
   3  -3   4        163.16        168.95         3.07 o
   4  -3   4         47.55         43.84         1.76 o
   5  -3   4          9.61         10.16         1.07 o
   6  -3   4          2.37          2.29         0.87 o
  -7  -2   4         21.48         26.18         1.75 o
  -6  -2   4          0.63          0.87         0.58 o
  -5  -2   4         17.25         20.27         1.25 o
  -4  -2   4         27.37         27.75         1.28 o
  -3  -2   4        746.48        699.14         5.56 o
  -2  -2   4         84.39         95.47         1.83 o
  -1  -2   4        281.23        304.79         3.06 o
   0  -2   4        410.97        463.97         3.83 o
   1  -2   4        329.94        327.76         3.41 o
   2  -2   4          5.31          3.72         0.55 o
   3  -2   4         22.22         22.07         1.14 o
   4  -2   4         60.74         62.73         2.10 o
   5  -2   4         67.93         63.54         2.36 o
   6  -2   4         18.40         18.14         1.51 o
  -7  -1   4         30.36         27.45         1.71 o
  -6  -1   4         32.01         29.66         1.58 o
  -5  -1   4          0.68          0.33         0.51 o
  -4  -1   4        225.31        218.47         3.24 o
  -3  -1   4        205.60        202.03         2.75 o
  -2  -1   4        174.17        199.88         2.48 o
  -1  -1   4         12.60         15.86         0.74 o
   0  -1   4        273.64        280.81         2.85 o
   1  -1   4          9.62          9.94         0.67 o
   2  -1   4         51.17         55.36         1.57 o
   3  -1   4         31.66         31.69         1.36 o
   4  -1   4        111.56        113.52         2.81 o
   5  -1   4          0.47          1.03         0.57 o
   6  -1   4          0.93          0.81         0.77 o
  -7   0   4          0.37          0.55         0.69 o
  -6   0   4        104.16         93.15         2.61 o
  -5   0   4          0.82          1.17         0.49 o
  -4   0   4         86.83         87.13         2.00 o
  -3   0   4        595.20        597.80         4.69 o
  -2   0   4        392.43        457.15         3.74 o
  -1   0   4         11.66         14.80         0.72 o
   0   0   4        571.28        626.50         4.42 o
   1   0   4        739.14        780.64         5.46 o
   2   0   4          2.75          4.08         0.56 o
   3   0   4         42.50         42.84         1.61 o
   4   0   4          0.06         -0.23         0.51 o
   5   0   4         74.23         78.45         2.72 o
  -8   1   4          0.00          1.31         0.72 o
  -7   1   4         30.89         35.67         1.86 o
  -6   1   4          0.64          1.19         0.63 o
  -5   1   4        116.87        106.36         2.48 o
  -4   1   4         42.56         44.18         1.48 o
  -3   1   4        616.78        635.82         5.00 o
  -2   1   4         19.34         14.99         0.78 o
  -1   1   4        327.36        390.14         3.54 o
   0   1   4         48.77         59.47         1.47 o
   1   1   4        841.47        842.27         6.08 o
   2   1   4        117.99        120.54         2.52 o
   3   1   4          1.00          1.45         0.55 o
   4   1   4         42.39         42.59         1.90 o
   5   1   4         10.76         11.60         1.22 o
  -8   2   4          1.53          1.31         0.76 o
  -7   2   4         12.89         12.20         1.14 o
  -6   2   4        174.52        176.20         3.59 o
  -5   2   4          0.41          0.91         0.50 o
  -4   2   4          8.57          8.84         0.78 o
  -3   2   4         60.73         59.84         1.62 o
  -2   2   4        506.15        495.55         4.44 o
  -1   2   4         30.52         30.63         1.14 o
   0   2   4        182.52        168.19         2.72 o
   1   2   4         13.57         12.70         0.90 o
   2   2   4        100.40         98.27         2.43 o
   3   2   4          6.06          5.69         0.83 o
   4   2   4          9.13          8.45         1.06 o
   5   2   4         11.38         12.85         1.33 o
  -7   3   4          3.50          5.48         0.87 o
  -6   3   4         61.73         58.25         2.18 o
  -5   3   4        221.41        206.62         3.68 o
  -4   3   4          6.39          6.69         0.77 o
  -3   3   4        209.13        197.60         3.17 o
  -2   3   4         90.53         83.71         2.02 o
  -1   3   4        354.24        339.98         4.10 o
   0   3   4        114.16        120.81         2.55 o
   1   3   4        664.36        638.82         6.37 o
   2   3   4         17.75         18.71         1.24 o
   3   3   4          2.89          1.96         0.69 o
   4   3   4          6.85          5.51         1.01 o
  -7   4   4         11.60         13.93         1.27 o
  -6   4   4         15.27         16.00         1.25 o
  -5   4   4         58.65         58.89         2.15 o
  -4   4   4         20.63         20.34         1.25 o
  -3   4   4         17.69         17.73         1.14 o
  -2   4   4         58.15         57.88         1.89 o
  -1   4   4        265.79        246.00         3.88 o
   0   4   4         29.46         26.49         1.41 o
   1   4   4        138.30        135.51         3.21 o
   2   4   4        160.46        167.52         3.81 o
   3   4   4          0.49          0.50         0.61 o
  -6   5   4         49.84         50.25         2.27 o
  -5   5   4         18.89         17.96         1.35 o
  -4   5   4          0.23         -0.53         0.54 o
  -3   5   4         15.64         14.95         1.16 o
  -2   5   4         52.23         54.71         2.06 o
  -1   5   4          9.40         10.94         1.01 o
   0   5   4          2.56          2.78         0.70 o
   1   5   4         34.24         37.10         1.92 o
   2   5   4         16.77         16.56         1.49 o
  -5   6   4         49.07         49.80         2.27 o
  -4   6   4          8.92          9.09         1.05 o
  -3   6   4         26.65         27.35         1.64 o
  -2   6   4          0.20          0.24         0.56 o
  -1   6   4         71.97         80.48         2.78 o
   0   6   4          6.08          5.68         1.00 o
   1   6   4         26.36         30.54         1.90 o
  -3   7   4          0.05         -0.57         0.57 o
  -2   7   4          9.89          9.76         1.22 o
   0  -8   5          0.03          0.02         0.63 o
   1  -8   5         17.67         16.41         1.49 o
   2  -8   5          0.76          1.18         0.74 o
  -3  -7   5         16.00         20.01         1.54 o
  -2  -7   5         27.15         23.69         1.66 o
  -1  -7   5         14.58         17.20         1.36 o
   0  -7   5         72.32         70.40         2.57 o
   1  -7   5          6.52          9.58         1.07 o
   2  -7   5          1.72          1.00         0.68 o
   3  -7   5          6.77          6.17         1.02 o
   4  -7   5         63.86         67.84         2.78 o
  -4  -6   5          5.44          5.28         0.96 o
  -3  -6   5         11.52          9.35         1.13 o
  -2  -6   5        103.89        104.29         2.95 o
  -1  -6   5         24.21         24.34         1.41 o
   0  -6   5         88.86         96.81         2.70 o
   1  -6   5         45.19         44.48         1.88 o
   2  -6   5         27.53         27.41         1.52 o
   3  -6   5         25.74         28.24         1.63 o
   4  -6   5         37.39         40.09         2.00 o
  -5  -5   5          9.37         11.09         1.21 o
  -4  -5   5         19.58         14.96         1.29 o
  -3  -5   5          5.88          6.48         0.87 o
  -2  -5   5          3.45          4.78         0.72 o
  -1  -5   5         12.57         13.86         1.04 o
   0  -5   5          0.00          0.47         0.49 o
   1  -5   5        241.95        238.74         3.86 o
   2  -5   5          0.46          0.23         0.51 o
   3  -5   5          0.20          0.92         0.61 o
   4  -5   5         27.10         29.50         1.64 o
   5  -5   5        110.75        111.02         3.40 o
  -6  -4   5         10.45          9.57         1.16 o
  -5  -4   5          2.85          3.32         0.74 o
  -4  -4   5          0.34          0.50         0.58 o
  -3  -4   5         70.67         73.19         2.17 o
  -2  -4   5        198.05        196.15         3.33 o
  -1  -4   5         16.53         16.18         1.00 o
   0  -4   5        112.80        114.80         2.42 o
   1  -4   5         21.16         17.55         1.04 o
   2  -4   5        248.22        239.53         3.76 o
   3  -4   5         32.60         30.92         1.50 o
   4  -4   5         58.57         58.50         2.21 o
   5  -4   5          1.52          1.10         0.68 o
  -6  -3   5         13.91         16.04         1.32 o
  -5  -3   5          0.32          1.00         0.58 o
  -4  -3   5         12.98          9.73         0.92 o
  -3  -3   5          4.42          6.91         0.75 o
  -2  -3   5        404.64        430.30         4.49 o
  -1  -3   5        139.41        151.93         2.55 o
   0  -3   5        134.75        139.34         2.45 o
   1  -3   5        365.32        361.54         4.14 o
   2  -3   5        144.94        143.50         2.79 o
   3  -3   5         22.93         21.90         1.26 o
   4  -3   5          1.82          1.77         0.61 o
   5  -3   5        130.31        129.21         3.49 o
  -7  -2   5          7.61          9.42         1.21 o
  -6  -2   5          6.65          6.85         0.93 o
  -5  -2   5         37.86         33.27         1.55 o
  -4  -2   5          0.53          0.63         0.49 o
  -3  -2   5        210.73        194.22         3.00 o
  -2  -2   5          2.12          1.10         0.41 o
  -1  -2   5        150.10        179.43         2.59 o
   0  -2   5          0.39          1.15         0.41 o
   1  -2   5        586.23        559.84         5.01 o
   2  -2   5        272.30        262.85         3.68 o
   3  -2   5         70.75         63.58         2.03 o
   4  -2   5          4.60          5.30         0.77 o
   5  -2   5         70.17         68.48         2.58 o
  -7  -1   5          2.41          2.29         0.76 o
  -6  -1   5         78.52         82.75         2.57 o
  -5  -1   5          1.53          1.33         0.53 o
  -4  -1   5         28.93         23.70         1.17 o
  -3  -1   5        106.96        105.13         2.13 o
  -2  -1   5       1246.62       1362.41         7.42 o
  -1  -1   5         31.51         29.62         1.08 o
   0  -1   5         10.81          9.52         0.69 o
   1  -1   5          3.23          2.85         0.52 o
   2  -1   5        495.64        464.74         4.96 o
   3  -1   5          5.01          5.50         0.71 o
   4  -1   5          6.05          5.47         0.79 o
   5  -1   5          2.69          1.80         0.73 o
  -7   0   5          1.90          2.34         0.71 o
  -6   0   5         40.76         40.00         1.75 o
  -5   0   5        195.19        199.51         3.47 o
  -4   0   5          2.50          4.25         0.62 o
  -3   0   5        343.88        389.79         4.02 o
  -2   0   5         79.65         70.42         1.64 o
  -1   0   5        260.04        257.48         3.05 o
   0   0   5         80.12         85.61         1.83 o
   1   0   5        321.00        312.30         3.77 o
   2   0   5          0.04         -0.06         0.47 o
   3   0   5         58.34         55.69         1.96 o
   4   0   5          3.95          4.38         0.78 o
   5   0   5         24.01         23.85         1.66 o
  -8   1   5          8.39          9.22         1.19 o
  -7   1   5          3.39          3.70         0.82 o
  -6   1   5          0.45         -0.08         0.57 o
  -5   1   5        216.96        206.80         3.59 o
  -4   1   5        258.93        280.80         3.82 o
  -3   1   5        435.88        432.10         4.36 o
  -2   1   5       1429.47       1449.39         8.04 o
  -1   1   5        158.91        147.09         2.44 o
   0   1   5          0.12          0.59         0.39 o
   1   1   5         25.15         21.86         1.12 o
   2   1   5        238.69        216.90         3.68 o
   3   1   5         12.95         12.62         1.12 o
   4   1   5          0.23          0.73         0.61 o
   5   1   5          2.45          2.91         0.83 o
  -7   2   5         11.43         11.29         1.19 o
  -6   2   5         48.76         48.96         1.99 o
  -5   2   5          0.00          0.43         0.50 o
  -4   2   5        164.92        153.32         2.91 o
  -3   2   5          1.22          2.30         0.51 o
  -2   2   5        384.61        376.88         4.22 o
  -1   2   5        140.62        132.25         2.51 o
   0   2   5        144.04        140.04         2.72 o
   1   2   5         36.74         37.67         1.55 o
   2   2   5         80.76         82.41         2.44 o
   3   2   5         10.57         10.10         1.02 o
   4   2   5          5.93          4.36         0.94 o
  -7   3   5          0.37          0.51         0.65 o
  -6   3   5         34.12         34.83         1.75 o
  -5   3   5        213.14        209.51         3.89 o
  -4   3   5         29.94         27.41         1.39 o
  -3   3   5         81.74         86.62         2.23 o
  -2   3   5        211.96        203.55         3.37 o
  -1   3   5         90.42         91.83         2.30 o
   0   3   5         28.92         28.16         1.43 o
   1   3   5          0.01         -0.56         0.56 o
   2   3   5         14.26         13.86         1.17 o
   3   3   5         28.19         30.35         1.78 o
  -7   4   5          0.07         -0.10         0.61 o
  -6   4   5          4.57          4.14         0.83 o
  -5   4   5        154.10        146.12         3.42 o
  -4   4   5        264.26        250.44         4.25 o
  -3   4   5         78.19         75.70         2.31 o
  -2   4   5        284.78        282.54         4.37 o
  -1   4   5         33.79         31.97         1.57 o
   0   4   5         14.67         13.42         1.12 o
   1   4   5         24.20         23.12         1.52 o
   2   4   5         14.82         16.66         1.42 o
  -6   5   5          5.35          5.14         0.98 o
  -5   5   5          3.16          2.93         0.76 o
  -4   5   5         93.94         97.92         2.92 o
  -3   5   5         14.53         14.65         1.19 o
  -2   5   5          7.81          6.96         0.97 o
  -1   5   5         39.93         41.28         1.91 o
   0   5   5         11.28         10.68         1.17 o
   1   5   5          0.31          0.30         0.67 o
  -5   6   5         48.10         49.64         2.39 o
  -4   6   5          7.14          6.40         1.00 o
  -3   6   5          0.12         -0.57         0.57 o
  -2   6   5         14.10         14.89         1.42 o
  -1   6   5          2.16          2.73         0.81 o
   0   6   5          0.18         -0.62         0.62 o
  -3  -7   6          1.03          1.22         0.75 o
  -2  -7   6         12.93         15.33         1.35 o
  -1  -7   6          5.97          7.81         1.02 o
   0  -7   6          0.89          1.04         0.69 o
   1  -7   6          1.25          2.14         0.73 o
   2  -7   6         87.60         90.17         3.01 o
   3  -7   6          0.64          0.20         0.67 o
  -4  -6   6          8.91         10.44         1.20 o
  -3  -6   6          6.24          5.24         0.97 o
  -2  -6   6         58.27         60.36         2.29 o
  -1  -6   6         53.24         53.39         2.11 o
   0  -6   6          0.00          0.33         0.53 o
   1  -6   6         47.06         44.91         1.92 o
   2  -6   6         45.34         43.78         1.98 o
   3  -6   6         50.97         52.33         2.26 o
   4  -6   6          0.01         -0.62         0.62 o
  -5  -5   6         55.48         53.39         2.43 o
  -4  -5   6          9.56          7.07         1.04 o
  -3  -5   6         43.91         41.60         1.85 o
  -2  -5   6          4.98          4.16         0.77 o
  -1  -5   6        169.74        170.44         3.40 o
   0  -5   6         34.43         32.07         1.52 o
   1  -5   6         85.80         78.55         2.36 o
   2  -5   6        152.61        150.41         3.37 o
   3  -5   6         13.37         15.37         1.22 o
   4  -5   6         19.63         20.07         1.44 o
  -6  -4   6         15.06         16.15         1.49 o
  -5  -4   6          3.98          4.30         0.90 o
  -4  -4   6         13.70         10.46         1.06 o
  -3  -4   6          5.55          5.32         0.76 o
  -2  -4   6        270.89        256.09         3.91 o
  -1  -4   6          2.22          1.59         0.57 o
   0  -4   6         78.40         83.98         2.21 o
   1  -4   6         17.10         14.10         1.02 o
   2  -4   6        368.60        356.27         4.95 o
   3  -4   6         81.03         79.01         2.50 o
   4  -4   6          4.87          5.85         0.89 o
   5  -4   6         39.62         39.95         2.12 o
  -6  -3   6         60.96         59.56         2.44 o
  -5  -3   6        132.68        129.08         3.20 o
  -4  -3   6          5.93          5.55         0.79 o
  -3  -3   6         12.23         12.76         0.96 o
  -2  -3   6         96.72         93.72         2.21 o
  -1  -3   6        449.34        469.71         4.85 o
   0  -3   6          5.23          6.10         0.68 o
   1  -3   6         43.87         44.65         1.62 o
   2  -3   6          4.07          2.43         0.60 o
   3  -3   6        102.14        101.44         2.77 o
   4  -3   6         22.12         20.10         1.43 o
   5  -3   6          3.30          2.88         0.89 o
  -7  -2   6          5.06          3.19         0.87 o
  -6  -2   6          1.00          0.36         0.59 o
  -5  -2   6        177.89        172.27         3.51 o
  -4  -2   6         94.06         87.92         2.31 o
  -3  -2   6          0.58          0.00         0.48 o
  -2  -2   6        210.73        201.61         3.06 o
  -1  -2   6        252.34        254.18         3.39 o
   0  -2   6        123.54        131.11         2.49 o
   1  -2   6        106.26        103.60         2.34 o
   2  -2   6        396.94        387.81         4.90 o
   3  -2   6          4.14          5.22         0.81 o
   4  -2   6         25.63         25.18         1.59 o
   5  -2   6         54.86         54.07         2.44 o
  -7  -1   6          0.96          0.13         0.70 o
  -6  -1   6         17.08         21.48         1.44 o
  -5  -1   6          7.34          6.87         0.82 o
  -4  -1   6        319.79        295.75         4.10 o
  -3  -1   6         30.86         30.51         1.29 o
  -2  -1   6        310.95        311.01         3.70 o
  -1  -1   6        150.62        148.76         2.56 o
   0  -1   6        232.35        244.25         3.38 o
   1  -1   6          2.62          3.91         0.58 o
   2  -1   6        346.23        336.82         4.57 o
   3  -1   6        167.69        160.78         3.47 o
   4  -1   6          0.74          1.50         0.64 o
   5  -1   6         27.31         25.66         1.79 o
  -7   0   6          4.78          5.35         0.88 o
  -6   0   6          0.02         -0.10         0.57 o
  -5   0   6         56.71         62.44         2.02 o
  -4   0   6         36.84         37.21         1.48 o
  -3   0   6        351.79        377.84         4.30 o
  -2   0   6         17.09         21.51         1.05 o
  -1   0   6        576.13        587.30         5.21 o
   0   0   6         16.85         18.15         1.01 o
   1   0   6          4.18          4.69         0.69 o
   2   0   6         21.58         21.24         1.25 o
   3   0   6        101.03        105.86         2.91 o
   4   0   6          5.24          6.04         0.93 o
  -7   1   6          0.64         -0.63         0.63 o
  -6   1   6         12.65         14.51         1.18 o
  -5   1   6          0.28         -0.03         0.47 o
  -4   1   6         54.37         44.07         1.63 o
  -3   1   6         52.95         57.05         1.75 o
  -2   1   6          1.05          0.71         0.44 o
  -1   1   6         52.91         55.51         1.69 o
   0   1   6        326.28        340.53         4.30 o
   1   1   6         16.28         15.82         1.09 o
   2   1   6        135.27        137.12         3.15 o
   3   1   6          7.32          7.02         0.92 o
   4   1   6          3.76          5.64         0.92 o
  -7   2   6          5.52          7.17         1.01 o
  -6   2   6          0.00         -0.54         0.54 o
  -5   2   6          0.13          0.04         0.48 o
  -4   2   6        169.75        164.26         3.21 o
  -3   2   6        147.60        138.75         2.83 o
  -2   2   6         17.78         17.39         1.06 o
  -1   2   6        113.51        106.59         2.50 o
   0   2   6        190.92        192.87         3.49 o
   1   2   6         32.18         32.40         1.58 o
   2   2   6          0.17          0.92         0.59 o
   3   2   6         63.19         63.98         2.56 o
  -7   3   6         19.20         20.19         1.59 o
  -6   3   6         13.94         12.00         1.23 o
  -5   3   6          4.07          2.88         0.69 o
  -4   3   6         96.36         95.23         2.61 o
  -3   3   6        316.80        303.17         4.44 o
  -2   3   6         49.36         48.64         1.82 o
  -1   3   6        106.47        110.38         2.76 o
   0   3   6         34.74         35.88         1.71 o
   1   3   6         68.68         70.23         2.43 o
   2   3   6          7.44          8.00         1.07 o
   3   3   6          5.71          7.14         1.06 o
  -6   4   6          1.35          1.06         0.67 o
  -5   4   6          5.35          7.05         0.95 o
  -4   4   6          7.41          6.62         0.93 o
  -3   4   6         68.08         70.09         2.35 o
  -2   4   6         40.44         41.71         1.85 o
  -1   4   6          9.81          8.75         0.98 o
   0   4   6        122.47        126.55         3.35 o
   1   4   6          2.04          2.59         0.78 o
   2   4   6          0.75          0.80         0.72 o
  -6   5   6          4.91          3.99         0.96 o
  -5   5   6          0.50          1.42         0.74 o
  -4   5   6         59.98         62.51         2.42 o
  -3   5   6         46.45         49.63         2.19 o
  -2   5   6          3.16          0.97         0.76 o
  -1   5   6          2.63          3.05         0.78 o
   0   5   6         10.13         10.10         1.17 o
  -3   6   6         77.96         86.83         3.08 o
  -2  -7   7          7.51          7.14         1.13 o
  -1  -7   7          1.84          1.22         0.81 o
   0  -7   7         25.12         28.55         1.76 o
   1  -7   7          1.31          0.75         0.71 o
   2  -7   7         61.80         77.22         2.81 o
  -4  -6   7          5.35          7.10         1.06 o
  -3  -6   7          4.58          5.19         0.92 o
  -2  -6   7         22.18         24.19         1.57 o
  -1  -6   7         61.26         60.72         2.33 o
   0  -6   7          3.72          2.84         0.76 o
   1  -6   7          0.04          0.68         0.62 o
   2  -6   7          5.71          2.48         0.82 o
   3  -6   7        139.58        137.49         3.80 o
  -5  -5   7         10.57         13.38         1.38 o
  -4  -5   7          9.42          7.79         1.02 o
  -3  -5   7          2.02          0.90         0.65 o
  -2  -5   7          2.48          1.71         0.68 o
  -1  -5   7         80.13         91.49         2.59 o
   0  -5   7         12.85         15.81         1.22 o
   1  -5   7         36.96         31.05         1.62 o
   2  -5   7          7.80         10.04         1.06 o
   3  -5   7         58.77         58.76         2.36 o
   4  -5   7         55.12         56.18         2.51 o
  -6  -4   7          1.71          1.50         0.86 o
  -5  -4   7          1.03          1.71         0.71 o
  -4  -4   7         65.05         66.01         2.36 o
  -3  -4   7          3.46          2.92         0.69 o
  -2  -4   7         52.41         51.64         1.89 o
  -1  -4   7         25.46         22.23         1.27 o
   0  -4   7        110.82        116.38         2.78 o
   1  -4   7         17.30         15.21         1.14 o
   2  -4   7          0.14          0.46         0.53 o
   3  -4   7         36.94         37.09         1.82 o
   4  -4   7         36.25         36.12         1.94 o
  -6  -3   7          0.67         -0.49         0.66 o
  -5  -3   7          3.64          4.80         0.85 o
  -4  -3   7         24.63         25.83         1.44 o
  -3  -3   7         98.85         92.99         2.45 o
  -2  -3   7          0.25         -0.41         0.51 o
  -1  -3   7        248.91        246.19         3.76 o
   0  -3   7         41.30         34.31         1.50 o
   1  -3   7        204.33        198.03         3.60 o
   2  -3   7          4.50          5.47         0.78 o
   3  -3   7        182.56        180.98         3.88 o
   4  -3   7         23.45         22.29         1.60 o
  -7  -2   7          2.77          2.64         0.86 o
  -6  -2   7          6.32          6.83         0.97 o
  -5  -2   7          8.91         10.44         1.06 o
  -4  -2   7         32.20         31.91         1.52 o
  -3  -2   7        133.61        139.06         2.86 o
  -2  -2   7          0.01         -0.45         0.45 o
  -1  -2   7          0.84          0.56         0.50 o
   0  -2   7        106.77        105.49         2.45 o
   1  -2   7        387.97        381.19         4.90 o
   2  -2   7         90.11         86.92         2.52 o
   3  -2   7         63.72         61.44         2.33 o
   4  -2   7        126.33        125.06         3.55 o
  -7  -1   7          0.51          1.45         0.70 o
  -6  -1   7          4.33          3.02         0.77 o
  -5  -1   7          1.90          2.58         0.66 o
  -4  -1   7        126.13        131.63         2.91 o
  -3  -1   7         58.09         59.19         1.86 o
  -2  -1   7         39.38         41.92         1.55 o
  -1  -1   7        197.82        192.22         3.21 o
   0  -1   7         85.89         82.78         2.19 o
   1  -1   7         20.04         20.36         1.21 o
   2  -1   7         62.44         60.84         2.16 o
   3  -1   7         15.12         15.73         1.27 o
   4  -1   7         34.24         32.34         1.94 o
  -7   0   7         53.07         52.43         2.30 o
  -6   0   7         11.10         13.37         1.17 o
  -5   0   7         16.20         18.66         1.28 o
  -4   0   7         12.92         15.58         1.10 o
  -3   0   7        495.33        502.85         5.38 o
  -2   0   7         36.37         40.56         1.54 o
  -1   0   7         17.28         14.06         1.00 o
   0   0   7         35.38         37.18         1.54 o
   1   0   7        358.40        349.64         4.85 o
   2   0   7         11.50          9.37         1.00 o
   3   0   7         39.46         40.79         1.99 o
   4   0   7         22.72         24.22         1.70 o
  -7   1   7         91.44         88.87         3.00 o
  -6   1   7         75.88         76.62         2.58 o
  -5   1   7         24.29         25.87         1.46 o
  -4   1   7         90.91        100.73         2.56 o
  -3   1   7         50.14         51.57         1.80 o
  -2   1   7        206.50        199.08         3.42 o
  -1   1   7          8.26          8.01         0.82 o
   0   1   7         71.61         76.13         2.25 o
   1   1   7         18.95         15.34         1.20 o
   2   1   7         91.35         90.89         2.79 o
   3   1   7          0.01          1.72         0.64 o
  -7   2   7          6.65          8.02         1.05 o
  -6   2   7         46.26         44.21         2.07 o
  -5   2   7          0.46          0.32         0.55 o
  -4   2   7         68.85         72.56         2.27 o
  -3   2   7        171.76        166.82         3.36 o
  -2   2   7         11.54         11.39         0.98 o
  -1   2   7          0.23         -0.20         0.49 o
   0   2   7          2.89          2.91         0.70 o
   1   2   7        105.59        111.81         3.06 o
   2   2   7          7.85          6.53         1.07 o
   3   2   7          3.10          2.67         0.85 o
  -7   3   7        155.40        151.53         4.13 o
  -6   3   7         42.87         39.75         2.02 o
  -5   3   7          0.14          0.82         0.58 o
  -4   3   7         10.46         11.60         1.07 o
  -3   3   7        145.65        146.02         3.30 o
  -2   3   7         54.15         50.87         2.00 o
  -1   3   7          0.78         -0.35         0.59 o
   0   3   7         10.10         11.55         1.08 o
   1   3   7         32.14         35.21         1.89 o
   2   3   7         12.48         13.01         1.31 o
  -6   4   7        177.71        180.04         4.32 o
  -5   4   7         10.36          8.06         1.13 o
  -4   4   7         38.32         37.33         1.88 o
  -3   4   7          5.10          4.60         0.86 o
  -2   4   7         46.48         45.74         2.06 o
  -1   4   7          0.01         -0.08         0.62 o
   0   4   7         11.36         13.60         1.29 o
   1   4   7         14.11         15.58         1.43 o
  -4   5   7          1.52          0.58         0.78 o
  -3   5   7         61.71         64.15         2.57 o
  -2   5   7          0.38         -0.54         0.63 o
  -1   5   7          3.51          3.65         0.87 o
  -1  -7   8          0.03          0.14         0.68 o
   0  -7   8         34.44         34.16         2.01 o
  -3  -6   8         30.73         30.43         1.83 o
  -2  -6   8          0.67          0.57         0.65 o
  -1  -6   8          8.51          6.07         1.04 o
   0  -6   8          0.46          1.04         0.68 o
   1  -6   8         32.03         33.91         1.90 o
   2  -6   8          2.09          0.62         0.79 o
  -5  -5   8          0.19          1.34         0.76 o
  -4  -5   8          0.71         -0.06         0.68 o
  -3  -5   8        100.44        101.25         3.04 o
  -2  -5   8        103.82         92.51         2.83 o
  -1  -5   8         51.82         46.45         2.02 o
   0  -5   8        126.31        117.44         3.13 o
   1  -5   8          9.78         10.83         1.10 o
   2  -5   8          6.23          7.26         1.02 o
   3  -5   8          2.85          3.43         0.82 o
  -5  -4   8          1.89          1.85         0.75 o
  -4  -4   8         10.87         13.60         1.21 o
  -3  -4   8          0.73         -0.57         0.57 o
  -2  -4   8        197.74        196.37         3.82 o
  -1  -4   8         42.12         44.29         1.85 o
   0  -4   8        186.37        174.46         3.66 o
   1  -4   8         52.26         50.50         2.05 o
   2  -4   8         33.84         31.08         1.74 o
   3  -4   8          3.68          3.93         0.86 o
  -6  -3   8          2.13          2.86         0.84 o
  -5  -3   8         24.94         21.78         1.53 o
  -4  -3   8         14.58         14.27         1.17 o
  -3  -3   8        255.19        250.58         4.27 o
  -2  -3   8         50.44         48.01         1.85 o
  -1  -3   8          8.62          8.87         0.92 o
   0  -3   8         32.35         29.62         1.51 o
   1  -3   8        129.85        124.82         3.10 o
   2  -3   8          4.71          5.47         0.83 o
   3  -3   8          0.19          0.59         0.65 o
  -6  -2   8         46.03         44.12         2.10 o
  -5  -2   8          1.16         -0.35         0.64 o
  -4  -2   8         12.17         12.67         1.08 o
  -3  -2   8        190.30        197.46         3.64 o
  -2  -2   8        785.62        787.53         7.15 o
  -1  -2   8        187.44        192.16         3.52 o
   0  -2   8        456.77        458.84         5.54 o
   1  -2   8         16.35         20.32         1.33 o
   2  -2   8         50.70         52.93         2.12 o
   3  -2   8         15.46         14.38         1.30 o
  -7  -1   8          0.89          1.90         0.80 o
  -6  -1   8         73.77         67.69         2.57 o
  -5  -1   8         50.03         47.39         2.01 o
  -4  -1   8          2.57          3.42         0.72 o
  -3  -1   8          1.55          1.56         0.61 o
  -2  -1   8        250.48        257.33         4.04 o
  -1  -1   8        171.43        172.23         3.32 o
   0  -1   8         63.02         58.96         2.04 o
   1  -1   8        286.81        290.55         4.67 o
   2  -1   8         23.05         21.05         1.42 o
   3  -1   8          0.50         -0.02         0.63 o
  -7   0   8          9.92         11.93         1.32 o
  -6   0   8          0.39         -0.65         0.65 o
  -5   0   8         44.06         49.79         2.01 o
  -4   0   8         23.60         23.88         1.39 o
  -3   0   8        176.71        185.71         3.53 o
  -2   0   8        110.36        108.93         2.68 o
  -1   0   8          6.27          7.11         0.84 o
   0   0   8         57.99         56.58         2.02 o
   1   0   8         35.90         36.24         1.77 o
   2   0   8         42.98         46.83         2.12 o
   3   0   8         15.09         14.97         1.41 o
  -7   1   8          3.53          4.98         0.95 o
  -6   1   8         76.43         87.13         2.84 o
  -5   1   8          0.03         -0.20         0.54 o
  -4   1   8          6.60          7.27         0.90 o
  -3   1   8         75.78         76.52         2.34 o
  -2   1   8        404.65        404.58         5.30 o
  -1   1   8         42.95         40.31         1.77 o
   0   1   8         18.21         15.57         1.19 o
   1   1   8         53.55         53.18         2.17 o
   2   1   8         40.99         40.70         2.07 o
  -6   2   8         34.24         33.78         1.88 o
  -5   2   8         48.75         48.17         2.10 o
  -4   2   8          1.95          2.56         0.74 o
  -3   2   8         22.55         25.20         1.47 o
  -2   2   8         45.78         45.81         1.92 o
  -1   2   8         72.26         68.96         2.40 o
   0   2   8          2.89          3.49         0.76 o
   1   2   8         29.89         27.38         1.74 o
   2   2   8          2.87          2.56         0.89 o
  -6   3   8          0.90          0.06         0.73 o
  -5   3   8         66.71         63.93         2.50 o
  -4   3   8          6.15          6.18         0.89 o
  -3   3   8         22.66         22.69         1.50 o
  -2   3   8         61.82         65.59         2.41 o
  -1   3   8         25.99         24.50         1.61 o
   0   3   8          1.15          2.45         0.78 o
   1   3   8          0.83          1.32         0.75 o
  -5   4   8          0.35         -0.63         0.63 o
  -4   4   8         45.74         49.91         2.28 o
  -3   4   8          0.70          0.76         0.71 o
  -2   4   8         34.86         38.29         2.02 o
  -1   4   8          0.01         -0.60         0.60 o
  -2  -6   9          8.25         12.44         1.26 o
  -1  -6   9         39.19         38.54         2.05 o
   0  -6   9          7.00          7.10         1.09 o
   1  -6   9         96.87        101.56         3.31 o
  -4  -5   9          1.18          1.37         0.73 o
  -3  -5   9          3.95          3.75         0.96 o
  -2  -5   9         45.96         48.85         2.14 o
  -1  -5   9         13.11         14.21         1.28 o
   0  -5   9          3.76          4.01         0.86 o
   1  -5   9          2.15          2.14         0.82 o
   2  -5   9         92.74         95.93         3.20 o
  -5  -4   9         30.90         28.13         1.81 o
  -4  -4   9          9.02          9.72         1.13 o
  -3  -4   9         14.52         15.02         1.24 o
  -2  -4   9         92.37         99.68         2.91 o
  -1  -4   9         86.56         86.17         2.72 o
   0  -4   9          0.81          0.46         0.60 o
   1  -4   9         87.39         89.73         2.88 o
   2  -4   9         24.93         22.93         1.62 o
  -5  -3   9         17.36         18.18         1.45 o
  -4  -3   9          0.25          0.03         0.62 o
  -3  -3   9          0.83          0.57         0.59 o
  -2  -3   9          0.18          0.42         0.59 o
  -1  -3   9        274.64        278.84         4.67 o
   0  -3   9         14.13         15.09         1.24 o
   1  -3   9         30.55         28.26         1.66 o
   2  -3   9         41.16         43.99         2.11 o
  -6  -2   9         50.70         51.59         2.31 o
  -5  -2   9          7.13          5.59         0.92 o
  -4  -2   9          7.61          7.11         0.95 o
  -3  -2   9         42.38         44.01         1.91 o
  -2  -2   9         22.03         20.98         1.33 o
  -1  -2   9         11.80         13.02         1.12 o
   0  -2   9         88.30         90.34         2.69 o
   1  -2   9          3.54          5.42         0.81 o
   2  -2   9         85.44         85.82         2.89 o
  -6  -1   9         67.01         66.41         2.64 o
  -5  -1   9        103.62        104.54         3.08 o
  -4  -1   9          0.11          0.11         0.56 o
  -3  -1   9          7.48          6.87         0.87 o
  -2  -1   9          8.79          9.43         1.00 o
  -1  -1   9        138.96        134.72         3.23 o
   0  -1   9         12.57         11.11         1.09 o
   1  -1   9          0.51          0.46         0.59 o
   2  -1   9          1.17          1.67         0.68 o
  -6   0   9          0.01          0.37         0.72 o
  -5   0   9         87.60         91.04         2.91 o
  -4   0   9          3.62          2.65         0.80 o
  -3   0   9         25.90         27.11         1.54 o
  -2   0   9          0.06          0.66         0.60 o
  -1   0   9        112.71        105.91         2.92 o
   0   0   9         45.85         42.38         1.95 o
   1   0   9          1.62          1.34         0.65 o
   2   0   9         29.53         31.88         1.88 o
  -6   1   9         19.66         19.19         1.52 o
  -5   1   9          6.27          5.90         0.97 o
  -4   1   9         65.00         70.27         2.50 o
  -3   1   9          2.14          1.10         0.68 o
  -2   1   9         12.01         14.30         1.22 o
  -1   1   9          0.83          2.20         0.68 o
   0   1   9         76.49         69.21         2.55 o
   1   1   9          1.83          1.57         0.73 o
  -6   2   9          5.62          4.68         0.98 o
  -5   2   9         73.07         70.09         2.66 o
  -4   2   9          8.51          8.09         1.02 o
  -3   2   9         42.12         45.48         2.08 o
  -2   2   9          4.46          3.93         0.90 o
  -1   2   9         67.06         70.95         2.60 o
   0   2   9          4.67          4.57         1.00 o
  -5   3   9         14.30         12.92         1.31 o
  -4   3   9         55.46         58.26         2.43 o
  -3   3   9          9.86         10.03         1.15 o
  -2   3   9          4.42          7.71         1.01 o
  -1   3   9          4.89          4.44         0.97 o
  -3  -5  10          4.54          2.79         0.92 o
  -2  -5  10          9.73         10.60         1.24 o
  -1  -5  10          2.31          2.01         0.78 o
   0  -5  10         29.29         27.38         1.78 o
  -4  -4  10         11.52         12.56         1.35 o
  -3  -4  10         16.34         15.05         1.35 o
  -2  -4  10         10.55         10.59         1.13 o
  -1  -4  10         53.61         51.94         2.30 o
   0  -4  10         11.05         11.53         1.20 o
   1  -4  10          0.37          1.26         0.71 o
  -5  -3  10         73.63         70.28         2.81 o
  -4  -3  10         44.48         42.88         2.12 o
  -3  -3  10          0.84          1.35         0.74 o
  -2  -3  10          1.26          0.58         0.69 o
  -1  -3  10         92.32         87.93         2.86 o
   0  -3  10         55.50         56.07         2.32 o
   1  -3  10         12.52         10.34         1.23 o
  -5  -2  10         90.87         89.36         3.06 o
  -4  -2  10        205.64        205.59         4.37 o
  -3  -2  10         38.93         38.17         1.90 o
  -2  -2  10         13.97         13.91         1.24 o
  -1  -2  10          0.52          1.17         0.62 o
   0  -2  10        125.42        127.40         3.43 o
   1  -2  10          1.59          1.48         0.80 o
  -5  -1  10          0.04          0.43         0.72 o
  -4  -1  10         63.43         66.31         2.50 o
  -3  -1  10        110.45        112.06         3.17 o
  -2  -1  10         24.18         23.81         1.55 o
  -1  -1  10        113.16        114.08         3.21 o
   0  -1  10          0.02         -0.21         0.63 o
   1  -1  10         52.24         53.13         2.43 o
  -5   0  10         66.09         66.10         2.62 o
  -4   0  10         69.13         68.29         2.56 o
  -3   0  10         37.95         40.36         1.97 o
  -2   0  10          6.69          7.35         0.99 o
  -1   0  10         28.28         27.59         1.73 o
   0   0  10         80.27         86.96         2.95 o
  -5   1  10         23.41         22.45         1.65 o
  -4   1  10        147.08        145.37         3.75 o
  -3   1  10         45.01         45.99         2.13 o
  -2   1  10          0.98          0.77         0.69 o
  -1   1  10         24.43         26.09         1.70 o
   0   1  10         21.77         23.63         1.70 o
  -4   2  10          1.74          2.48         0.81 o
  -3   2  10        136.63        141.74         3.80 o
  -2   2  10          9.10         10.76         1.20 o
  -2  -4  11          0.14          0.19         0.69 o
  -1  -4  11          0.06          1.03         0.70 o
  -3  -3  11         45.76         48.61         2.31 o
  -2  -3  11         41.86         42.17         2.15 o
  -1  -3  11         10.07         10.34         1.21 o
  -4  -2  11         30.08         31.05         1.91 o
  -3  -2  11         11.93         11.64         1.26 o
  -2  -2  11         36.80         35.29         1.96 o
  -1  -2  11          2.93          2.33         0.86 o
  -4  -1  11          0.60          0.78         0.77 o
  -3  -1  11         77.68         75.13         2.82 o
  -2  -1  11          3.22          2.98         0.87 o
  -1  -1  11          1.22          1.11         0.74 o
  -4   0  11          1.39          0.20         0.73 o
  -3   0  11         13.90         13.11         1.37 o
  -2   0  11         77.68         80.24         2.93 o
                                                
